# Supplementary material for: Identifying cellular markers of focal cortical dysplasia type II with cell-type deconvolution and single-cell signatures
Source: Sci Rep. 2023 Aug 16;13:13321. doi: 10.1038/s41598-023-40240-3 (PMC10432381; doi:10.1038/s41598-023-40240-3)
Supplement: Supplementary file 3 — Supplementary Information 2. [file 41598_2023_40240_MOESM3_ESM.xlsx]

## Sheet: Overview
Signature	Description	Reference	Brain region	Cell types included	Nuclei count
CA	Count-level exon expression data for adult (brain) nuclei from the middle temporal gyrus	Hodge et al. 2019	Middle temporal gyrus	Astrocytes, Endothelia, Excitatory, Inhibitory, Microglia, Oligodendrocytes, OPCs, Neurons	15524
LK	Single-cell profiling of human adult frontal cortex nuclei	Lake et al. 2018	Frontal cortex	Astrocytes, Endothelia, Excitatory, Inhibitory, Microglia, Oligodendrocytes, OPCs, Neurons	3930
NG	10X Chromium single-nucleus expression data from the adult human post-mortem human prefrontal cortex	Nagy et al. 2020	Prefrontal cortex	Astrocytes, Endothelia, Excitatory, Inhibitory, Microglia, Oligodendrocytes, OPCs, Neurons	23168
VL	10X Chromium for single-nucleus data from the post-mortem adult human brain	Velmeshev et al. 2019	Prefrontal cortex	Astrocytes, Endothelia, Excitatory, Inhibitory, Microglia, Oligodendrocytes, OPCs, Neurons	24556
SR	Single-nucleus RNA-sequencing data of adult cortex nuclei from autopsy tissue of 9 controls and 12 MS patients	Schirmer et al, 2019	Cortex (prefrontal, motor-premotor and temporo-parietal)	Excitatory: EN L2/3 A, EN L2/3 B, EN L4; EN L5/6, EN PYR, EN MIX Inhibitory: IN PVALB, IN SST, IN VIP, IN S2VC Non-neuronal: Astrocytes, Endothelia, Microglia, Oligodendrocytes (OL-A, OL-B, OL-C), OPCs, GLIA-MIX, Phagocytes, Stromal cells, T cells, B cells	48919

## Sheet: CA sig_matrix
Gene_symbol	Astrocytes	Endothelia	Excitatory	Inhibitory	Microglia	Oligodendrocytes	OPCs	Neurons
ENSG00000121410	0.065545	0	2.2881	1.55879	1.9762	8.68782	0	2.08254
ENSG00000175899	4.96573	336.82	4.35116	3.39655	423.246	6.64161	7.55836	4.08209
ENSG00000166535	9.14378	0	1.30626	1.25061	0.179103	0.0801892	0.574194	1.29058
ENSG00000094914	47.4399	35.2497	21.4102	17.9356	27.3069	36.7474	29.1088	20.4308
ENSG00000081760	2.1172	9.95241	8.54191	4.54397	0.00802088	2.56863	3.16533	7.41505
ENSG00000109576	49.8126	0	16.973	23.6136	6.13169	27.5304	44.1973	18.8447
ENSG00000158122	4.56695	0	2.35973	1.31377	12.5626	3.48125	0.931473	2.06491
ENSG00000103591	10.8232	0	17.7512	12.1257	36.6781	11.0459	7.65487	16.1656
ENSG00000115977	14.918	12.7556	44.4579	60.9741	28.6174	10.6695	20.4494	49.1132
ENSG00000087884	6.93449	1.50009	3.71926	4.10916	22.1084	16.2549	5.84681	3.82916
ENSG00000127837	14.3725	0	12.2706	15.3686	36.0546	10.5097	14.413	13.1438
ENSG00000131043	5.22356	0	5.95713	6.45042	24.4989	7.44031	11.2172	6.09617
ENSG00000205002	0	0	1.06902	3.33677	0	0.00278633	0.352329	1.70821
ENSG00000090861	17.6416	2.97013	24.7819	31.2479	20.1595	29.7886	6.23542	26.6044
ENSG00000124608	5.26609	66.9674	5.75085	8.85263	15.6054	2.43842	2.34699	6.62512
ENSG00000266967	1.14131	0	1.7072	1.79319	0.5498	0.652905	1.30423	1.73144
ENSG00000157426	77.1174	50.9369	31.1186	39.8356	29.4737	25.6297	51.8262	33.5756
ENSG00000149313	5.03344	0.0280439	25.4483	27.6351	6.45748	13.5454	19.5162	26.0647
ENSG00000008311	160.339	44.3867	2.35804	2.57922	37.5987	106.963	124.519	2.42038
ENSG00000108270	2.83771	6.87844	2.55221	2.21547	2.08665	4.74414	3.62457	2.4573
ENSG00000181409	2.52045	0.0446735	3.58626	4.3631	0.822681	32.724	2.60137	3.80522
ENSG00000183044	10.5037	13.4322	9.96831	26.0338	0.0137261	2.63517	16.871	14.4965
ENSG00000165029	21.8239	1.16582	1.49219	4.15023	14.7761	2.49414	22.5467	2.24139
ENSG00000154263	0.0108434	79.3041	11.5968	10.8278	0.00792469	0.739071	3.27897	11.3801
ENSG00000144452	1.50756	0	0.504756	0.608755	0	0.0575379	0.211132	0.534069
ENSG00000107331	5.89485	0.702771	4.5553	3.38925	0.467132	77.1731	3.62843	4.22664
ENSG00000167972	6.04295	0.760172	11.3004	13.8764	0.459768	6.07227	13.2713	12.0264
ENSG00000198691	0.321314	27.0525	1.19892	0.300635	0.0441595	0.233209	0.000915034	0.945726
ENSG00000154265	0.766057	0	36.1574	41.7688	18.091	13.8467	21.0724	37.739
ENSG00000154262	0.181982	93.892	6.10127	6.23774	0.00642922	3.9488	0.0111982	6.13974
ENSG00000064687	3.44247	3.74302	4.81838	3.96538	2.65403	0.39487	0.000805406	4.57795
ENSG00000141338	0.337761	126.448	0.143638	0.315318	0.306053	116.915	0.611151	0.192028
ENSG00000154258	0.543799	130.095	7.07387	6.75437	0	0.174968	0.0033935	6.98381
ENSG00000085563	0.0011886	107.629	3.78654	1.94158	0	0.154659	0	3.26651
ENSG00000135776	19.4986	52.6034	14.3923	17.1407	23.154	19.8981	22.7703	15.167
ENSG00000005471	0.0782517	6.28277	0.164638	0.292263	3.54216	0	0.0724046	0.200611
ENSG00000115657	14.141	0	16.5717	16.3618	7.23983	3.64621	12.3483	16.5125
ENSG00000131269	16.2195	0	13.9199	14.4263	34.0827	20.0382	31.5906	14.0626
ENSG00000197150	2.69816	1.91272	5.17965	5.93303	2.19795	2.06817	6.45091	5.392
ENSG00000150967	2.09112	0	3.84137	3.41822	0.00427021	1.11508	0.474601	3.7221
ENSG00000103222	2.99025	5.49372	2.72999	4.6347	3.90824	0.729815	3.40387	3.26686
ENSG00000124574	3.51128	0	5.5729	5.62586	13.5088	2.34533	3.50331	5.58783
ENSG00000140798	0.000865438	0	4.76092	0.211752	0	0.0224345	0.00216166	3.47868
ENSG00000023839	0.0459042	0	0.130461	0.196438	3.34944	0.120504	0.554596	0.149058
ENSG00000108846	0.00290618	0	1.17578	0.11094	5.44888	0.0196047	0.002504	0.875644
ENSG00000125257	4.53177	0.521748	1.73845	1.17936	53.6019	0.842191	4.47721	1.58087
ENSG00000114770	9.87273	30.1345	34.2661	33.385	13.7605	16.1775	31.759	34.0178
ENSG00000006071	9.52026	10.2769	26.1384	21.7687	0.0112052	2.63288	12.752	24.9068
ENSG00000069431	8.42815	3.73885	3.42309	0.108935	0.00229152	0.087462	0.586229	2.48896
ENSG00000101986	0.778202	0	0.162266	0.213683	1.53995	0.162252	0	0.176758
ENSG00000173208	24.0961	0	7.00423	6.2683	0.00419549	0.00574793	6.13979	6.7968
ENSG00000117528	18.6847	5.08248	7.98699	10.6207	10.9167	23.0651	23.7816	8.72934
ENSG00000119688	11.1908	0	7.63225	11.1757	11.0159	8.68058	12.6586	8.63101
ENSG00000164163	5.95123	0	18.0932	19.5844	8.90358	19.1876	24.2955	18.5136
ENSG00000033050	4.36379	0	10.4808	10.3034	6.88739	4.57863	3.45346	10.4308
ENSG00000161204	7.84062	0	8.69115	11.7177	7.26612	5.93065	5.23627	9.54422
ENSG00000160179	0.0187188	37.3408	4.98944	8.88492	7.68901	46.8941	27.2778	6.08742
ENSG00000172350	0.420909	0	4.22805	8.98042	0.00433944	0.0148992	0.891784	5.56756
ENSG00000138075	1.87433	0	2.54463	1.3844	2.45723	0.188768	1.11249	2.21761
ENSG00000143921	1.97813	0	1.35658	1.59843	0.012427	0.00133644	0.00317652	1.42475
ENSG00000143994	8.47172	0	0.843299	1.40698	1.58169	5.10692	6.69777	1.00218
ENSG00000144827	8.57706	0	19.0318	18.6804	59.0814	13.6708	20.361	18.9328
ENSG00000100997	3.58401	0	13.2404	23.1326	57.8166	26.9058	20.0151	16.0286
ENSG00000131969	0.654027	0	3.36207	0.572617	0	1.54302	2.82668	2.57583
ENSG00000139826	2.28979	0	13.4019	10.9844	16.0936	8.68883	10.4045	12.7205
ENSG00000248487	3.90474	45.6736	19.9978	33.8998	0.012964	13.2868	14.6113	23.9163
ENSG00000114779	9.66987	42.285	7.88402	7.3558	7.00155	8.0716	6.87027	7.73514
ENSG00000168792	1.1112	0.100291	0.344869	0.621018	1.30231	1.55648	0.0273621	0.422705
ENSG00000183260	1.22372	0	0.349121	0.28278	0	0.474738	1.9259	0.330422
ENSG00000140526	9.52246	7.73533	4.77432	7.69868	1.40969	3.80055	49.3606	5.59858
ENSG00000158201	32.6556	0	5.89778	8.79478	82.0017	3.38351	5.67229	6.71433
ENSG00000100439	3.605	8.62403	1.42384	1.66835	0.0307377	6.05482	3.93811	1.49276
ENSG00000011198	16.3725	94.2673	25.6031	22.7402	1.53095	19.7506	18.067	24.7962
ENSG00000163686	3.44763	35.9556	19.284	21.4945	0.806285	41.4337	29.5439	19.9071
ENSG00000127220	1.61511	0	4.31033	3.59474	6.74147	0.542278	1.67007	4.10863
ENSG00000136754	38.0144	0	12.4515	20.9824	18.8214	6.04964	17.2296	14.856
ENSG00000138443	9.11744	3.64923	19.1743	10.0752	1.07459	7.94283	10.6833	16.6096
ENSG00000154175	1.96534	4.15605	0.608106	4.30025	0	0.816358	0.128606	1.64878
ENSG00000097007	4.15487	2.65863	3.95887	4.00762	0.00617614	9.52999	8.85764	3.97261
ENSG00000143322	4.62435	39.7912	8.04605	5.74956	0.0461091	3.57678	7.25814	7.39876
ENSG00000099204	77.5977	89.4667	19.1014	36.0115	0.0226075	1.75855	11.2374	23.8677
ENSG00000163995	0.98022	0	11.371	5.65208	0	1.4785	1.1984	9.75907
ENSG00000173210	4.47607	0	3.13186	4.04423	0	0.554648	10.3544	3.38902
ENSG00000159842	18.1295	6.0811	9.2545	9.53415	28.0219	0.697036	6.53406	9.33332
ENSG00000174429	0	0	2.81782	3.80016	0	0.00711325	0.00351142	3.0947
ENSG00000146386	13.6141	0	56.0734	30.8041	73.8508	2.10843	1.61549	48.9509
ENSG00000114626	5.09708	6.45282	7.98299	4.73229	8.69278	4.37918	3.78873	7.06674
ENSG00000166016	1.0497	0.0348674	0.114847	0.364404	0	2.55196	3.06049	0.185188
ENSG00000060971	29.5559	0.0295717	20.6212	19.714	26.4052	18.5615	15.6288	20.3655
ENSG00000167315	27.1944	0	1.24601	2.69258	16.9827	6.27116	4.18635	1.65374
ENSG00000132142	14.3535	0.390543	14.8015	12.7124	7.11256	11.4882	12.509	14.2127
ENSG00000076555	14.1278	3.68161	0.157522	0.267884	0.874593	1.66252	1.2484	0.188629
ENSG00000111271	4.48179	6.70555	1.9009	2.50599	2.76959	3.69098	1.83043	2.07145
ENSG00000240303	0.746671	15.7495	0.82946	0.744472	1.12441	0.363663	1.2577	0.805505
ENSG00000151498	8.63888	8.03671	15.3018	11.1436	7.01269	11.604	17.5926	14.1298
ENSG00000177646	4.8735	0	5.71413	6.91884	0.755128	5.16181	7.33681	6.05369
ENSG00000115361	2.07846	0	0.155867	5.80404	0	0.00229587	5.83595	1.74787
ENSG00000117054	25.0809	0	30.9501	28.3872	32.4707	21.1934	19.8661	30.2277
ENSG00000122971	10.6151	0	2.00866	3.57985	8.69688	5.34882	1.39672	2.45151
ENSG00000196177	28.3047	61.4235	15.9159	19.5802	26.3801	25.4896	23.1646	16.9487
ENSG00000072778	204.909	6.94431	83.9451	63.0893	26.3284	33.1115	45.1627	78.0667
ENSG00000072818	1.18806	0	0.0915385	0.495486	0.726388	0.393134	0.348593	0.205396
ENSG00000114331	46.2473	15.5351	37.3348	31.2604	59.69	16.7195	24.089	35.6226
ENSG00000131584	6.88412	0	20.8812	12.7284	0.00924232	17.8575	41.6325	18.5833
ENSG00000075239	10.4591	41.6049	14.6024	18.0492	4.68956	9.15899	13.1902	15.5739
ENSG00000120437	14.0234	0	11.5953	12.1855	15.792	9.48434	7.64818	11.7617
ENSG00000182827	14.1383	0	13.1081	15.275	10.42	9.28585	17.4447	13.7189
ENSG00000181513	13.8233	0.0490961	4.34791	6.10222	1.28334	2.1115	4.55277	4.84238
ENSG00000107897	4.42791	9.43105	11.7671	15.8197	10.6687	11.1973	7.08388	12.9094
ENSG00000135847	19.5808	0.118036	27.1673	27.6886	33.4702	15.8196	19.9931	27.3142
ENSG00000176244	46.9726	0.123756	0.917273	1.09802	15.8091	0.52086	11.1581	0.968219
ENSG00000110455	8.33608	0	1.60404	1.33412	6.71779	1.93052	1.62811	1.52796
ENSG00000205126	1.38612	0	0.40905	0.31843	0	0	0	0.383508
ENSG00000102977	14.232	0.053883	21.7716	21.2058	0	4.7271	10.2871	21.6121
ENSG00000264813	0.0963951	0	1.74106	0.888788	0	0.00541408	0.0487532	1.50084
ENSG00000177076	0	0	1.0001	0.566885	0	0	0.0046359	0.877993
ENSG00000087085	0.443897	0	2.88622	10.6145	0	0.0221283	12.2384	5.06453
ENSG00000100813	16.1978	22.5364	7.80422	9.88348	15.8992	8.32884	12.7727	8.39029
ENSG00000153086	0.214288	0	1.7182	1.45902	0.0196303	0	0.403174	1.64515
ENSG00000122729	10.602	8.06927	7.33281	11.6541	2.07206	3.57329	5.02228	8.55081
ENSG00000100412	11.2245	0	5.79346	7.01784	2.04901	3.02761	1.50246	6.13857
ENSG00000184227	7.31033	0	2.1081	2.71645	0.829854	1.62619	3.30224	2.27957
ENSG00000162390	7.78428	0	0.944181	0.347907	0	0.36999	0.916102	0.776114
ENSG00000112304	13.9498	0	5.01517	5.20756	0.0979145	8.96821	9.49062	5.0694
ENSG00000119673	12.6457	0	5.60972	6.60833	5.98719	2.48165	4.43939	5.89119
ENSG00000177465	4.85006	0	4.8688	4.38724	0.0106666	0.00786071	1.92759	4.73307
ENSG00000205669	24.5305	0	8.28873	10.6193	0	1.25992	3.23296	8.94564
ENSG00000097021	3.31932	0	23.0793	25.9542	10.5811	10.6948	12.6414	23.8897
ENSG00000101473	2.28764	7.781	3.65261	3.59389	3.21982	3.56446	6.76823	3.63606
ENSG00000123130	16.2134	0	3.61278	5.34083	11.2191	0.038059	6.20369	4.09985
ENSG00000161533	4.79126	15.1689	3.26023	3.90154	2.70063	3.33945	6.98467	3.44099
ENSG00000168306	33.5757	41.7767	0.210153	0.195902	0	0.00478536	0.746226	0.206136
ENSG00000087008	14.041	0	7.43738	7.11414	2.0695	5.9974	8.73629	7.34627
ENSG00000143727	9.95609	17.0315	37.7234	34.3602	51.7059	30.8161	28.3344	36.7754
ENSG00000134575	7.23925	88.3083	9.04529	13.639	1.37664	3.4267	14.525	10.3401
ENSG00000111644	0.968343	0	0.204212	0.296087	4.19756	1.11538	0.0717707	0.230108
ENSG00000147174	7.01409	0	10.6311	7.21624	0	7.41517	7.5574	9.66855
ENSG00000134940	0.00299877	0	2.12065	1.78985	0	0.00254313	5.5492	2.02741
ENSG00000103740	36.4497	0	0.141745	0.132495	0.675762	1.94658	0.299958	0.139138
ENSG00000130377	2.18923	0	0.305438	0.327375	0.00739119	0.457855	0.709986	0.311621
ENSG00000167107	10.6589	0	0.0583568	0.0250201	2.03449	0.00281382	1.87552	0.0489604
ENSG00000176715	0.70392	0	1.15601	1.0674	4.59763	1.24967	1.32912	1.13103
ENSG00000151726	5.25525	0	5.76887	9.89987	5.57753	46.3758	2.08792	6.93324
ENSG00000123983	29.7872	27.4703	31.3606	47.1354	37.6134	22.1263	50.5291	35.8069
ENSG00000068366	3.87953	1.1883	14.5115	20.2423	21.652	21.5291	11.6846	16.1268
ENSG00000197142	0.277792	0	1.63656	1.55963	1.80931	0.171948	1.91848	1.61488
ENSG00000164398	63.9046	0	12.3659	21.8553	0.0308348	3.69341	16.787	15.0406
ENSG00000166743	1.21302	0	0.364654	0.334233	0	1.94301	0.0364293	0.35608
ENSG00000154930	97.5024	0	0.210256	0.582434	11.6018	9.56785	9.86718	0.315159
ENSG00000131069	6.14693	10.9882	4.7011	4.61277	6.66963	26.7728	1.71479	4.6762
ENSG00000111058	22.9896	0.0412794	0.4815	0.326935	0.00593157	0.140731	4.43286	0.437934
ENSG00000143632	0.413147	0	1.96854	2.16268	0.0357309	1.55396	0.0894185	2.02326
ENSG00000107796	0.996617	0.0772959	3.22747	1.26707	6.00265	0.108839	1.16312	2.67491
ENSG00000075624	95.4118	248.208	105.318	99.1486	366.833	253.369	170.694	103.579
ENSG00000159251	0.327416	0	1.05546	7.65561	0	0.0152735	0.0158326	2.91579
ENSG00000136518	6.94813	0	1.89382	4.49752	24.7176	20.057	11.6868	2.62771
ENSG00000077080	0.0689566	0	27.7288	28.2316	0	3.03085	0.203554	27.8705
ENSG00000072110	2.32482	17.1684	21.6962	6.88866	0.0656298	0.452294	2.10472	17.5225
ENSG00000077522	7.07262	50.1432	27.1595	8.6606	0.00564862	52.9589	18.3331	21.9453
ENSG00000130402	1.01618	10.0363	3.51075	1.64783	2.34485	5.46255	3.0228	2.98566
ENSG00000131966	33.7742	68.8231	50.0792	55.223	32.4617	49.2576	42.6939	51.5291
ENSG00000138107	5.46422	6.14447	5.25168	5.6877	9.15781	1.90238	1.88048	5.37457
ENSG00000115073	20.4037	5.14064	32.7899	26.1218	2.39055	37.4743	21.3587	30.9104
ENSG00000138071	14.6582	53.4565	68.8065	43.5424	55.9266	37.8983	15.0977	61.6855
ENSG00000115091	3.60216	0	6.59535	6.61396	18.1937	6.85969	10.5702	6.6006
ENSG00000133627	2.82951	11.0732	14.1015	9.83178	0.465602	2.21712	7.87578	12.898
ENSG00000106526	7.80194	0.19593	6.7956	8.44444	2.24553	1.75133	5.07227	7.26035
ENSG00000101442	4.85566	1.7856	8.85681	12.7719	10.8519	8.05168	3.54601	9.96031
ENSG00000075089	8.1773	61.9435	20.325	24.3214	0.0228353	11.7739	14.4326	21.4515
ENSG00000113812	13.8812	11.703	6.64747	7.73145	24.855	5.07926	9.71222	6.953
ENSG00000184378	2.39116	0	1.94723	1.20264	0.0149459	0.00589683	0.00487143	1.73736
ENSG00000115170	6.08016	98.4646	3.84945	5.56481	0.0188326	4.79008	11.2113	4.33294
ENSG00000135503	3.38153	0	10.5912	8.56468	8.03485	4.35208	2.72255	10.02
ENSG00000123612	1.04481	0	4.50534	1.76718	0	6.73282	0.00299125	3.73356
ENSG00000121989	3.41429	0.310508	12.4582	9.94152	1.11835	2.21713	15.2698	11.7489
ENSG00000114739	2.32618	0.0538194	2.33426	2.68929	1.43831	2.58041	5.58241	2.43433
ENSG00000243989	1.70366	0	0.0752954	0.0426574	0	0.532323	0.363082	0.066096
ENSG00000119640	33.4487	2.54182	43.1031	58.347	8.77382	54.7114	25.6402	47.3997
ENSG00000170634	12.0302	24.6571	12.5616	11.3232	1.42013	19.1132	12.2316	12.2125
ENSG00000196839	36.7429	0	0.238432	0.274545	0.00991731	48.7645	0.447365	0.248611
ENSG00000168803	49.2735	0	17.3015	18.8395	8.86642	10.6757	16.6666	17.735
ENSG00000137845	5.43571	25.3888	10.7115	9.79178	38.5205	30.5969	10.7547	10.4523
ENSG00000073670	4.57878	0	30.8517	16.8623	2.46796	3.14104	2.7528	26.9086
ENSG00000148848	1.68506	0	0.903081	1.33864	0	2.41134	4.75476	1.02585
ENSG00000143537	3.55849	5.93658	2.65525	3.08903	3.61364	10.9566	1.95276	2.77752
ENSG00000151694	7.35568	24.6397	15.9992	10.9384	14.2523	14.4284	15.3455	14.5727
ENSG00000135074	0.0173929	5.9032	2.77421	2.40972	0.00292551	4.74078	3.06185	2.67147
ENSG00000134007	8.83703	0.0837119	11.5662	9.2914	1.42307	3.25456	6.44138	10.925
ENSG00000139985	2.81435	0	2.03748	2.05588	0	0	0.00474704	2.04266
ENSG00000008277	5.11585	3.67377	25.3569	27.7992	0.00701734	13.8425	18.3722	26.0453
ENSG00000114948	7.88276	0	52.6474	26.5114	0.147999	2.71647	20.0923	45.2807
ENSG00000042980	0.0159003	0	1.35706	0.700853	371.518	0.270015	0.0246121	1.1721
ENSG00000197140	2.14171	0	2.30807	1.97184	0	0.831893	3.38922	2.2133
ENSG00000149451	9.12784	33.6744	0.537426	17.4105	0	0.00850038	4.50056	5.2933
ENSG00000069206	0	0	1.10248	0.29225	0.00482236	0.0031247	0	0.874107
ENSG00000151651	1.58454	0	2.65216	2.98908	0	0.488355	2.41566	2.74712
ENSG00000168615	3.79583	48.1858	12.657	11.5905	30.1899	13.0132	17.7447	12.3564
ENSG00000134028	0.00221306	0	1.65966	0.483516	0	0.0112948	0.00241028	1.32815
ENSG00000154734	0.798052	0	0.649626	2.57657	0.0165655	16.0876	2.92561	1.19276
ENSG00000151388	0.000702922	47.6247	0.163897	0.373688	0.0150581	0.721653	0.00284348	0.223029
ENSG00000138316	0.107486	0	0.0835069	0.163222	3.46974	24.1922	0.00466374	0.105975
ENSG00000145536	1.24078	0	1.80052	0.341024	0	1.24456	0.0151202	1.38915
ENSG00000140470	6.59924	0	0.382704	3.75693	2.38551	0.753483	15.6916	1.33377
ENSG00000140873	4.79701	0	0.194581	0.457141	0.00897471	7.80205	0.200467	0.268586
ENSG00000145808	0.700406	0.0320628	12.0341	11.9988	0	1.37499	0.0140346	12.0241
ENSG00000156140	0.480713	0	9.41214	0.298026	0.00367755	0.535257	0	6.84322
ENSG00000158859	0.016016	0	0.114473	0.0709787	1.73163	13.311	0.249522	0.102214
ENSG00000154736	0.000595786	0	0.152602	2.1248	0	0.130227	3.74319	0.708489
ENSG00000049192	0.0524576	0.1717	0.177466	4.12941	0	0.0332195	9.5826	1.29137
ENSG00000134917	0.0467349	0	6.35236	0.996287	0	8.31061	1.51604	4.84269
ENSG00000163638	7.3048	0	0.56103	2.52579	0	0.0875628	8.6097	1.11482
ENSG00000197859	1.56718	0	1.34935	1.13829	37.3512	1.19855	0.261605	1.28986
ENSG00000156218	0.515193	0	2.13407	4.8183	0	2.6649	0.00101237	2.89065
ENSG00000143382	1.22998	0	0.211196	0.195545	6.74275	0.687899	0.0107869	0.206785
ENSG00000185761	5.3319	0	0.170338	0.145522	0	0.125247	0	0.163343
ENSG00000105963	1.46896	3.74513	3.2551	2.98969	5.79919	10.7475	0.277303	3.18029
ENSG00000184060	4.18554	0	0.375644	0.806716	268.179	8.02457	0.0170646	0.497147
ENSG00000160710	17.8796	3.7126	17.4576	21.3472	18.0079	18.7583	17.8299	18.5539
ENSG00000197381	2.11322	3.86008	6.44696	7.71911	0.0063473	0.441882	4.66455	6.80553
ENSG00000185736	2.23089	2.39731	0.112502	34.2299	0	19.4926	13.8768	9.7289
ENSG00000065457	1.97573	0	5.08053	4.32279	17.7718	3.75691	1.60424	4.86695
ENSG00000189007	10.0701	29.8326	10.464	9.01952	12.5799	3.87414	5.90004	10.0569
ENSG00000063761	6.39928	0	6.60157	7.18856	21.0762	16.3079	5.51664	6.76702
ENSG00000133597	0.227028	0	5.2679	6.89499	17.2896	8.18795	3.10834	5.72652
ENSG00000163050	2.00903	0.648836	4.71521	5.70944	0.128796	5.25679	1.51569	4.99545
ENSG00000123815	5.77183	0	1.69332	1.98014	0	1.91736	2.18275	1.77417
ENSG00000164742	1.1393	0	14.2488	11.0515	0.0481094	0.554436	7.46805	13.3476
ENSG00000143199	0.685396	0	1.53267	0.946965	0.0335776	0.881049	1.28987	1.36758
ENSG00000078295	24.5988	0	10.8853	23.0079	0.0658017	1.00028	5.75782	14.3022
ENSG00000138031	3.17246	0.319209	4.6697	5.4246	0	1.79339	2.41089	4.88248
ENSG00000173175	0.270768	0	0.878966	1.38262	0.00337727	2.16489	1.15705	1.02093
ENSG00000174233	7.36466	0.510629	9.25468	9.84218	3.40029	1.44984	10.7085	9.42027
ENSG00000121281	3.58846	0.0173938	3.24331	1.90094	96.1552	0.957369	2.36938	2.86495
ENSG00000155897	15.6745	0	1.36689	14.0587	0.00837689	0.0938079	15.6993	4.94423
ENSG00000162104	1.28474	0	3.57386	1.86249	0	0.346424	2.72926	3.09149
ENSG00000141433	0.00146977	0	11.8929	1.05639	0.720941	0.169901	0	8.8385
ENSG00000078549	40.9528	0	4.21929	34.02	0.00552327	0.122621	11.9545	12.619
ENSG00000087274	25.3714	4.62273	10.9624	11.0634	14.1222	25.5035	12.2167	10.9909
ENSG00000075340	0.0374743	0	3.86949	2.84562	0	0.232709	1.74966	3.5809
ENSG00000148700	224.422	170.758	35.6584	57.7668	0.489169	86.5897	111.341	41.89
ENSG00000118492	0	0	0.121226	0.105261	1.39661	0.0016463	0.0638117	0.116726
ENSG00000197894	15.2014	0	14.1512	14.3689	0.301817	12.2768	23.472	14.2126
ENSG00000147576	90.6374	26.7636	5.07841	7.01128	3.99168	19.3639	35.7546	5.62321
ENSG00000182551	37.1869	0	8.88716	13.2917	10.0538	12.6823	8.72755	10.1286
ENSG00000159346	20.2093	0	21.2945	23.3941	27.8592	31.6082	24.6468	21.8863
ENSG00000006831	12.7098	82.2823	5.35392	5.52123	11.3409	53.7722	7.93077	5.40108
ENSG00000156110	20.4824	92.5045	22.6164	27.0071	57.5714	8.69047	19.5454	23.854
ENSG00000148926	2.4664	0	0.727428	4.4512	0	0.040755	0.00235218	1.77702
ENSG00000224420	6.03218	0	0.919237	1.17815	0	0.00330236	0.0295486	0.992215
ENSG00000101126	23.047	0.765955	15.7618	18.9397	33.6839	8.98009	13.2919	16.6575
ENSG00000101544	10.1633	0	7.43344	8.65382	0.140495	9.55136	5.06604	7.77742
ENSG00000181915	2.23278	0	9.52881	7.20687	0.0160299	20.3556	7.26679	8.87434
ENSG00000163485	2.27816	0	4.03373	0.610825	0	3.4161	11.1625	3.06895
ENSG00000170425	47.1001	0	0.172323	1.00778	0	0.163646	0.580055	0.407807
ENSG00000159322	12.6006	9.82292	4.59824	6.69865	29.5208	5.69658	9.85168	5.19026
ENSG00000153531	1.35478	0	2.86043	1.59814	2.02598	0.129471	0.00633412	2.50464
ENSG00000116863	6.36622	0	9.68835	14.7063	3.28088	33.9307	21.1959	11.1027
ENSG00000170222	33.8415	0.286099	16.4885	19.6517	47.1553	17.5036	24.3007	17.3801
ENSG00000120907	53.9199	0	1.07479	44.4644	0.756966	2.25366	54.287	13.3047
ENSG00000170214	5.44565	0	6.10117	13.32	0.282653	0.125868	0.0125412	8.13588
ENSG00000171873	0	0	0.695009	4.17684	0.570438	0.00490195	0.00767824	1.6764
ENSG00000150594	0.677878	0	1.8078	6.00612	0	0.00833584	1.34144	2.99115
ENSG00000184160	0	7.54415	0.427574	0.472075	0	0.00887241	2.12409	0.440117
ENSG00000043591	15.0699	0	18.9839	2.68913	10.7681	0.0171873	1.54016	14.391
ENSG00000173020	3.73715	0	2.25219	2.83078	26.6785	1.78853	3.32957	2.41527
ENSG00000100077	12.5066	28.8596	17.6127	40.2402	18.6865	5.25761	7.68102	23.9905
ENSG00000130706	9.77937	86.2544	9.57121	12.5218	8.186	7.45443	5.5753	10.4029
ENSG00000239900	5.82862	1.15194	6.69932	6.87677	6.24737	4.61579	5.66826	6.74934
ENSG00000035687	9.40154	0	21.9771	16.8258	22.405	51.6218	10.0641	20.5252
ENSG00000185100	2.09543	0	0.340352	0.234969	5.021	2.13144	1.58319	0.310648
ENSG00000111863	3.97657	0.0563795	11.453	0.122202	0.0170802	0.37845	0.271643	8.25932
ENSG00000106624	28.2272	0	0.0824898	0.635822	0.0482624	0.00810458	2.69697	0.238453
ENSG00000139154	10.2331	5.11427	18.0423	15.3318	3.83555	11.401	11.5582	17.2783
ENSG00000181026	2.06263	11.5238	1.21354	1.03107	6.19292	0.0315819	3.23135	1.16211
ENSG00000104964	6.61649	25.8584	13.1319	16.8867	4.71932	7.86552	8.06691	14.1902
ENSG00000196526	0.703583	0	3.08169	15.3449	5.97818	0.864246	19.5095	6.53823
ENSG00000157510	0.0296705	34.2582	0.43044	0.686088	0.00600616	0.10846	3.56495	0.502497
ENSG00000169129	0.00198074	79.5264	3.25061	4.9136	0.00634043	0.022792	40.0144	3.71934
ENSG00000172493	18.4164	27.92	5.04584	2.4813	13.4478	5.20674	11.7865	4.32299
ENSG00000155966	0.00151996	0	0.596789	2.45819	0	0.00253724	0.711494	1.12145
ENSG00000144218	3.09409	0.589932	11.3292	7.64188	0.014631	0.280355	5.95404	10.2898
ENSG00000072364	13.8076	30.3528	14.036	12.4047	14.2896	8.89967	12.0888	13.5762
ENSG00000141385	10.664	5.28772	6.98292	8.779	2.23516	5.83564	7.23677	7.48916
ENSG00000183077	0.203318	0.0624188	1.69796	1.82577	1.11869	12.7475	0.937154	1.73398
ENSG00000119844	12.7033	37.8675	23.2196	19.3455	33.2037	15.0118	21.3297	22.1276
ENSG00000038002	6.3356	0	6.11447	3.83626	21.051	38.7457	3.88613	5.47233
ENSG00000157985	2.40465	0.841878	3.18466	2.94195	0.687924	10.4112	12.8673	3.11625
ENSG00000135439	0.1976	0	10.7233	6.07149	0.016583	0.315639	1.87111	9.41215
ENSG00000133612	4.43518	13.9824	8.8384	7.44976	8.00437	7.43251	4.99846	8.44699
ENSG00000172650	7.13045	2.05602	2.88121	2.83206	8.69863	1.81031	2.34869	2.86736
ENSG00000204149	22.6036	1.68813	24.0838	18.1476	21.6703	20.6404	17.7932	22.4106
ENSG00000166748	1.84945	0	0.812653	0.941058	0	0.57252	0.0158424	0.848845
ENSG00000165923	1.96754	0	0.0950301	0.216095	0	1.30446	0.617008	0.129154
ENSG00000146856	3.38793	17.3928	3.3403	3.43381	1.44409	2.77109	2.17202	3.36666
ENSG00000186094	3.45208	0	21.7559	10.0209	1.22176	0.281638	3.29664	18.4483
ENSG00000084693	2.80179	0	3.17611	4.15166	1.3116	2.47214	4.80795	3.45108
ENSG00000173744	9.74874	3.00429	21.1805	12.7604	2.52409	19.6934	21.2366	18.8072
ENSG00000106351	5.17657	0	1.44925	0.887122	0	0.0561246	0.530198	1.2908
ENSG00000164252	19.1124	33.6463	25.048	24.5278	34.1654	12.7702	13.877	24.9014
ENSG00000162688	45.8948	7.62066	17.3499	23.2877	8.59788	6.76907	20.9749	19.0236
ENSG00000116771	0.389508	0	1.24493	1.40828	0.575243	1.4115	1.01203	1.29097
ENSG00000169692	1.66454	8.09817	4.04745	5.70852	1.27016	0.107248	0.00464623	4.51564
ENSG00000160216	5.86047	0	6.46703	6.97788	6.72383	5.26129	3.93408	6.61102
ENSG00000026652	0.748571	0.0669297	12.0216	14.7845	0.0107388	50.9082	10.235	12.8003
ENSG00000155189	14.912	46.9329	15.4832	17.0936	23.0566	10.028	20.7722	15.9371
ENSG00000158669	4.86466	0	5.02735	8.3569	0.704963	4.92795	6.9073	5.96582
ENSG00000138678	0.0100216	0	7.01792	5.25758	2.55242	0.0857587	0.0128318	6.52175
ENSG00000018510	3.52228	35.7395	9.7854	9.3137	5.55147	10.4402	7.68772	9.65244
ENSG00000188157	2.20658	0.232828	2.20919	0.897422	0.0387199	3.52778	2.19064	1.83945
ENSG00000135744	219.649	0	0.271449	4.57115	0	7.80933	26.3451	1.48337
ENSG00000135049	8.86556	100.491	63.5376	53.2258	18.6968	91.9697	24.5381	60.6311
ENSG00000177674	19.2675	0	0.315576	0.252928	24.3285	13.9321	1.99014	0.297918
ENSG00000153207	13.5196	0.0243495	12.4628	9.99596	4.84565	4.59027	4.58402	11.7675
ENSG00000101444	3.18822	0.0476084	6.29826	6.34312	2.93838	8.17575	5.35671	6.3109
ENSG00000168710	220.077	87.9234	38.1382	36.7173	87.8441	33.8565	44.2272	37.7377
ENSG00000158467	32.3287	0	4.78391	2.73772	1.93183	0.318299	6.69034	4.20716
ENSG00000126705	4.87289	2.40281	4.27772	4.02703	2.10744	0.9481	3.36402	4.20706
ENSG00000135541	133.277	94.5068	424.658	538.105	23.0241	90.9319	100.048	456.635
ENSG00000124942	9.85143	22.3073	0.0148472	0.0272885	0.0201693	0.442578	0.231005	0.0183539
ENSG00000185567	0.27256	0.201911	1.94213	1.4386	0.00788994	0.0016061	0.00187327	1.8002
ENSG00000106546	0.20758	0.0702521	4.95785	6.18011	0	12.7876	0.00870444	5.30235
ENSG00000063438	0.000973388	0	2.47027	1.43432	3.29328	0.89272	0.606539	2.17828
ENSG00000100591	16.3222	120.811	22.4813	24.5033	19.8629	31.8766	21.8803	23.0512
ENSG00000173209	59.639	36.3224	19.3992	21.6671	86.9651	61.8888	28.96	20.0385
ENSG00000111732	0.00758456	0	0.442819	0.0509847	0	4.0244	0.004395	0.332376
ENSG00000186063	0.918246	9.1647	1.9012	2.13467	5.40572	2.12841	4.74724	1.967
ENSG00000126878	2.8398	1.93786	0.0880814	0.0996377	0.691198	20.1874	5.74222	0.0913387
ENSG00000156709	15.459	67.964	9.35026	9.85501	15.1352	13.4549	10.8438	9.49253
ENSG00000042286	2.07808	0	4.70484	2.52182	0.0691394	1.15867	2.09913	4.08953
ENSG00000183773	76.4775	0	6.12771	3.85964	0.41795	2.07812	2.09404	5.48843
ENSG00000146416	27.188	0	26.0597	33.5437	25.4526	20.6976	31.9659	28.1692
ENSG00000112297	0.464494	0	2.43461	2.89834	0.021094	0.462158	0.0869723	2.56532
ENSG00000164022	19.2794	0	23.6819	28.6502	42.4552	31.5419	21.6397	25.0823
ENSG00000106305	5.85152	0	5.65427	6.28515	0.0163093	4.64678	3.90543	5.83209
ENSG00000110711	6.04289	0.154068	11.2516	13.7577	11.6336	19.1467	20.3683	11.958
ENSG00000196581	0.418508	0	6.34937	5.62756	0	1.64657	2.45497	6.14592
ENSG00000106992	29.7718	0	13.1864	14.4805	16.4205	8.37764	5.01373	13.5511
ENSG00000004455	12.4604	32.5901	8.78182	10.4611	37.3847	13.8701	16.9838	9.25515
ENSG00000147853	67.4594	0	15.9331	40.9064	0.197057	64.9384	55.005	22.9721
ENSG00000162433	15.4842	0.308117	4.36455	2.10193	0.0562552	1.44915	0.646958	3.7268
ENSG00000154027	1.8135	13.0281	48.6462	25.1492	6.83886	37.7497	7.35787	42.0233
ENSG00000140057	0.903393	3.83642	0.506638	0.207769	0.00775074	0.783408	0.23182	0.422399
ENSG00000165695	0.46596	0	1.28089	0.99243	0	0.291726	0.938431	1.19958
ENSG00000121057	11.3261	0	10.3647	19.036	28.1538	4.47983	16.2561	12.8088
ENSG00000108599	30.4994	8.28931	22.6376	20.0536	27.6481	32.4845	26.5634	21.9093
ENSG00000023516	20.4839	50.9264	41.8241	38.3495	37.3759	19.3633	19.1444	40.8448
ENSG00000131016	6.05504	0	6.716	4.73163	0.277604	1.17914	6.84263	6.15668
ENSG00000170776	7.20204	0.00740216	5.22526	1.07162	27.8585	0.161829	6.87152	4.05451
ENSG00000186471	4.12601	0	1.87068	2.22435	0	0.436327	0.494641	1.97037
ENSG00000197976	0.937794	0	0.446451	0.284788	1.39165	0.647475	0.0994483	0.400884
ENSG00000179841	0.98411	0	12.1997	4.82862	0.00897355	1.60924	1.07064	10.1221
ENSG00000151320	3.36701	0	36.9436	28.5135	0.072691	28.9985	14.705	34.5675
ENSG00000118507	35.3153	42.7082	15.8828	25.761	14.8147	8.76714	34.1848	18.667
ENSG00000105127	14.1651	11.0764	13.912	13.0971	12.3407	9.37677	12.7039	13.6823
ENSG00000011243	38.9206	0.046049	36.89	30.6077	1.38462	9.84264	10.6649	35.1193
ENSG00000127914	61.6515	42.341	51.5561	67.8761	45.335	41.9677	37.7711	56.156
ENSG00000166452	9.22546	12.9903	13.8037	18.7093	28.9493	10.1818	15.9657	15.1864
ENSG00000174574	19.312	23.3161	28.6949	21.7528	8.02056	56.0612	36.0756	26.7382
ENSG00000135334	16.0834	0	17.3206	19.1071	19.2586	16.7404	22.037	17.8242
ENSG00000106948	0.750729	0	0.449713	1.58877	11.7139	1.2232	5.13871	0.770768
ENSG00000162641	1.62897	0	0.657648	0.846141	0.00884574	2.13202	1.9809	0.710777
ENSG00000117448	18.6725	1.49098	11.1374	10.8056	65.546	22.3956	17.5786	11.0439
ENSG00000085662	10.8983	66.1312	16.4478	30.3917	52.2193	35.5091	12.8078	20.378
ENSG00000165568	0.0111636	5.7018	2.88433	3.25451	0.0637252	0.0909373	2.79931	2.98867
ENSG00000053371	17.1528	0	8.60215	11.5972	3.22049	11.5019	8.64489	9.44635
ENSG00000162482	9.88036	0	2.02965	2.81018	0.0159062	2.42712	1.94183	2.24965
ENSG00000142208	1.40564	1.74387	0.810483	0.990169	0.147093	1.43675	1.22273	0.86113
ENSG00000204673	1.29977	0	1.12222	1.40141	0	1.19579	1.38994	1.20091
ENSG00000105221	7.12321	1.34377	4.12288	2.99017	1.22627	4.69709	7.68294	3.80361
ENSG00000117020	20.1446	49.7595	34.3228	18.6786	22.4579	10.0212	24.11	29.9133
ENSG00000166971	10.3926	9.56642	15.9281	18.0703	1.32454	11.8447	5.48228	16.5319
ENSG00000148218	22.0685	25.4372	13.3705	13.6545	5.63456	19.8072	7.50515	13.4505
ENSG00000023330	13.3804	6.75185	10.0708	11.6835	0.0152845	11.4447	7.6425	10.5253
ENSG00000163631	2.81718	0	1.22079	1.25725	0	1.0603	5.21585	1.23107
ENSG00000170017	31.8443	17.5866	22.5532	43.1843	12.511	86.4706	91.6942	28.3683
ENSG00000161618	1.22729	4.89227	0.995875	1.17586	16.754	6.22537	1.12257	1.04661
ENSG00000059573	2.8113	0	6.55191	5.23151	0	1.40507	8.78646	6.17974
ENSG00000165092	15.9842	0	3.31655	0.282668	0	0.423121	0.181706	2.46141
ENSG00000128918	0	0	0.809809	1.3284	0.00449565	0.000658021	0.00164649	0.955981
ENSG00000184254	0.00606189	0	2.95876	1.48618	12.2134	5.96709	20.9967	2.54369
ENSG00000137124	0.0647792	1.78198	0.351761	0.760571	0	1.34852	4.37195	0.466989
ENSG00000144908	20.8697	0	0.0379273	0.301799	0	0.641349	2.94482	0.112303
ENSG00000136010	3.87136	0	11.0868	7.69181	0.0160141	0.958076	7.8331	10.1299
ENSG00000111275	135.915	96.958	13.8772	29.1217	41.9947	8.81647	24.8299	18.174
ENSG00000072210	9.77388	0.0232474	17.6762	10.5874	4.41681	14.9972	13.3099	15.6781
ENSG00000159423	13.2621	0	0.469657	0.665019	0	0.0988057	1.36057	0.524722
ENSG00000112294	10.9545	0	9.53275	19.3852	3.99833	0.0699896	15.8617	12.3098
ENSG00000119711	7.5466	0	1.657	3.05178	0.0382622	4.74012	6.8616	2.05013
ENSG00000164904	31.5487	34.3376	3.42977	5.86929	0.0213606	11.3904	15.6178	4.11738
ENSG00000118514	4.84621	0	15.6943	12.7632	0	14.7623	5.846	14.8681
ENSG00000143149	21.9669	0	6.50745	11.9633	12.0768	26.7036	35.1139	8.04524
ENSG00000149925	42.4446	51.7791	53.0054	68.394	21.2988	28.3191	29.3039	57.3428
ENSG00000136872	0.0591711	0.166206	2.21186	0.749984	0.171494	0.787229	0.158907	1.79982
ENSG00000109107	236.22	0	38.9882	145.863	16.744	29.1891	68.5365	69.112
ENSG00000033011	0.924499	0	1.60087	1.77477	4.1868	0.612406	1.34443	1.64989
ENSG00000139133	0.372243	0.263736	1.2833	1.56583	0.642085	0.271938	2.26473	1.36293
ENSG00000175548	4.04204	26.9393	5.47676	5.50846	11.9336	3.2176	10.8109	5.48569
ENSG00000253710	1.90963	0.480446	2.36057	2.80495	7.90765	0.786623	4.23071	2.48583
ENSG00000182858	5.98715	0	3.10912	3.70162	1.79988	6.09765	2.32103	3.27612
ENSG00000101901	12.9548	10.6714	19.8552	16.6165	28.6407	17.9175	14.2393	18.9423
ENSG00000172339	2.07214	0.111546	3.23297	3.33773	0.00482737	4.23333	3.5907	3.2625
ENSG00000189366	2.78111	0	1.62994	1.35809	0.0280195	0	0.0193289	1.55331
ENSG00000119523	15.8884	26.6549	16.5274	19.318	21.0729	10.1211	14.0283	17.314
ENSG00000214160	4.20626	37.3463	5.88616	6.86857	22.6988	9.58567	9.11625	6.16306
ENSG00000120697	15.3336	3.76413	19.8763	27.6225	47.9157	28.2379	41.2055	22.0597
ENSG00000088035	10.3228	0	13.1723	12.0376	12.0025	9.34881	20.8827	12.8525
ENSG00000159063	17.18	28.1686	25.115	21.4371	37.1057	30.6779	28.892	24.0784
ENSG00000171094	1.36389	0	0.413117	7.87312	0.00395905	1.52756	4.61798	2.51581
ENSG00000100601	6.30544	19.0779	4.85335	4.11695	0	2.4371	8.15017	4.64579
ENSG00000189046	9.32548	0	4.59459	5.42813	4.99788	4.57508	20.2348	4.82953
ENSG00000166199	12.4318	0.949252	10.5499	11.5117	0.0504866	2.88566	17.7609	10.821
ENSG00000160993	1.16478	0	2.40157	2.73694	0	5.13849	5.46765	2.4961
ENSG00000091542	7.81057	0.174353	7.94951	9.16082	0.715046	10.8352	5.26705	8.29093
ENSG00000239382	7.90758	0	19.0143	14.2231	14.4921	9.01136	8.17903	17.6638
ENSG00000125652	9.35993	26.3673	7.47623	9.12959	0.457181	10.1163	8.28854	7.94225
ENSG00000137760	1.37382	0	8.23893	10.3248	0.824579	4.71872	1.67674	8.82686
ENSG00000151360	0.91785	0	1.22721	0.238888	0	0.00280222	0	0.94864
ENSG00000116127	5.12085	0	7.15202	6.14191	1.20748	2.32559	5.55874	6.86731
ENSG00000108839	16.4667	1.7888	4.41266	3.72964	4.12905	6.08023	10.8937	4.22014
ENSG00000179477	0.0181084	0	1.11034	0.470179	0.0431246	0.526029	0	0.929901
ENSG00000179148	0.00171731	0	0.917063	1.15456	0	0.0352803	0.313389	0.984003
ENSG00000073331	2.27593	7.3492	0.529401	0.0630884	27.6195	0.00448686	0.00654165	0.397965
ENSG00000136383	0.787542	0	0.60203	0.94311	5.86655	0.0164304	0.0120786	0.698167
ENSG00000162551	1.02504	9.47641	1.68308	0.0208941	0	0.0169478	8.52407	1.21458
ENSG00000003393	7.20427	0.0178583	20.9941	14.9109	0.556363	7.17228	11.6595	19.2795
ENSG00000178038	0.510793	0.0258336	5.17904	3.07297	0.00975409	0.0359749	0.0122145	4.58542
ENSG00000155754	6.264	0	1.33	1.11349	0.00369693	2.56004	2.57364	1.26898
ENSG00000155749	15.8803	0	8.97165	5.81001	15.3123	0.846147	1.76383	8.08051
ENSG00000183684	6.31817	0	2.01574	2.47981	0	5.46334	5.25717	2.14655
ENSG00000110497	1.57825	0	3.20949	2.9439	1.5255	3.60394	2.02587	3.13463
ENSG00000123505	21.0265	65.7841	37.971	38.8645	35.9445	120.88	48.9724	38.2228
ENSG00000162066	0.696863	0	1.52575	1.03769	6.91323	0.992713	0.613149	1.38819
ENSG00000159461	10.6294	12.3494	6.64593	9.5291	11.4121	16.0745	11.3643	7.45858
ENSG00000104899	1.82213	0	1.3472	9.04505	0	1.17555	0.609843	3.51693
ENSG00000181754	4.46556	0	9.11712	17.528	0.816158	1.3256	2.09151	11.4878
ENSG00000139211	1.85215	0	3.16564	1.00908	0.423196	0.0130189	0.0575412	2.55779
ENSG00000101935	6.73189	0	9.78553	10.2562	2.19466	7.05886	6.44792	9.91821
ENSG00000144233	11.493	0	8.74428	7.73436	2.361	12.7271	10.3182	8.45962
ENSG00000151743	21.2691	0.0790833	43.9986	48.3461	32.4136	51.7038	18.7903	45.224
ENSG00000126016	8.64391	0	1.51624	0.46277	1.50054	0.989629	0.601064	1.21931
ENSG00000166025	1.77917	6.2847	1.02664	5.09388	0.00330023	0.799611	1.44613	2.17304
ENSG00000114019	1.80815	20.2937	2.94567	3.99454	0.781477	38.4312	6.49784	3.24131
ENSG00000116337	18.1164	0.0789778	7.55148	14.0296	3.02133	4.08404	11.0766	9.37741
ENSG00000133805	1.52831	0	3.12825	1.74119	20.6379	18.348	0.479306	2.73729
ENSG00000078053	8.92406	0	44.4266	33.5082	8.41877	2.08472	24.8073	41.3491
ENSG00000145020	18.9312	0	8.87334	7.82786	11.7653	4.78069	9.84716	8.57866
ENSG00000243480	3.95789	0	7.2439	4.45781	0.0176154	0.0227703	0.0104665	6.45861
ENSG00000240038	47.4524	10.2552	29.1543	25.6899	19.1605	15.9174	22.7329	28.1778
ENSG00000174945	1.92367	0	1.06161	1.14282	0.025807	2.17696	7.59362	1.0845
ENSG00000153107	2.15153	2.28684	2.8574	2.579	0.116864	3.66863	2.22615	2.77893
ENSG00000164162	11.3001	9.36603	13.9023	15.1095	6.07426	11.451	10.0521	14.2425
ENSG00000141552	12.367	0	12.8946	11.8128	6.73848	7.96485	7.12992	12.5897
ENSG00000129055	26.3069	8.24743	33.4655	40.6853	16.0149	22.1259	16.0441	35.5005
ENSG00000110200	3.68248	0	9.99549	8.97404	2.73421	2.39027	4.54505	9.70758
ENSG00000166295	28.052	11.7071	21.8503	27.5937	67.3039	41.0616	39.6231	23.4691
ENSG00000176248	4.95244	5.18477	1.30601	1.14673	2.01387	1.62394	2.29454	1.26111
ENSG00000053900	27.1832	11.6152	25.6824	33.9721	12.3836	25.4066	27.6067	28.019
ENSG00000089053	18.7888	22.4596	23.9209	24.9045	21.6701	76.224	29.1934	24.1981
ENSG00000196510	13.9718	28.4315	23.824	23.7868	10.9935	16.1789	25.4489	23.8135
ENSG00000013523	14.1166	0.508555	5.37309	5.76053	1.57462	11.9666	53.9777	5.48229
ENSG00000174606	8.05221	44.4806	13.1105	9.92417	29.2176	11.7927	10.1793	12.2124
ENSG00000154188	0.647929	0	0.140293	2.47951	0	0.00267429	0.165732	0.799628
ENSG00000091879	1.06864	38.8591	2.01396	2.09048	2.9097	2.60478	8.16929	2.03553
ENSG00000116194	7.08051	0	3.35864	3.40426	0.0113904	0.00122122	2.40315	3.3715
ENSG00000136859	0.0139907	50.1998	0.532021	1.07567	0	8.54723	31.928	0.685255
ENSG00000132855	3.37253	0	2.85326	2.09519	2.552	0.0111685	4.69632	2.63959
ENSG00000167772	57.3774	23.2219	0.112338	0.0639464	0.0120736	0.638697	0.192296	0.0986982
ENSG00000187151	0	0	3.39415	1.89134	0	0.00251766	2.27346	2.97057
ENSG00000130812	0.497325	0	1.49448	1.0927	1.63652	0.337182	0.573852	1.38124
ENSG00000171819	0.260299	0	0.269837	1.13906	0	1.22317	0	0.514839
ENSG00000029534	0.00105343	0.0360359	0.231518	8.08595	1.5656	0.262111	0.366226	2.44538
ENSG00000145362	29.7003	9.03651	36.9401	29.2647	5.10992	33.0769	10.8022	34.7767
ENSG00000151150	0.595203	0.0249089	30.5827	34.0466	7.58853	59.8296	20.3728	31.559
ENSG00000151687	26.7509	14.0089	8.5887	12.1202	15.4254	12.9608	25.6517	9.58409
ENSG00000166839	101.82	0	12.8802	9.2151	3.75106	1.79691	16.1436	11.8472
ENSG00000189045	0.547236	0	4.63325	1.54087	0	0.268098	1.77882	3.76163
ENSG00000153930	6.70575	0	0.266005	1.95987	0	0.00102893	1.73347	0.74344
ENSG00000185722	11.8205	0	8.70442	7.95635	11.0932	8.97898	7.74214	8.49357
ENSG00000154122	3.58359	14.054	10.9756	20.987	5.21592	15.6165	11.4693	13.7975
ENSG00000131503	4.29832	11.5295	4.22037	3.66216	0.495571	5.72721	5.73813	4.06303
ENSG00000001629	12.8124	0	19.3467	20.5763	3.29268	50.1118	33.161	19.6933
ENSG00000170209	0.074242	0	1.063	0.541915	0.017928	1.86799	0.00641525	0.916127
ENSG00000160117	0.710606	0	1.46233	1.80055	0.0399993	1.04295	0.203626	1.55766
ENSG00000176915	2.65814	0	4.08057	3.26248	5.45788	3.49045	3.49104	3.84998
ENSG00000144504	2.23261	0.146475	1.02426	1.46244	3.86253	1.02998	2.21543	1.14777
ENSG00000106524	12.3366	0	36.6714	20.2906	0.0501605	6.0821	25.8542	32.0543
ENSG00000164331	51.5121	78.0494	23.5072	30.1024	108.945	42.7921	80.4509	25.3662
ENSG00000088448	71.7206	48.4795	80.6097	58.8174	177.36	94.0258	119.647	74.4673
ENSG00000167522	11.8742	4.43615	12.7898	9.92806	12.894	5.93482	7.3974	11.9832
ENSG00000101745	77.1208	102.37	56.2727	78.7064	52.7739	73.0315	47.9488	62.5959
ENSG00000076513	5.65529	0	8.39771	13.8316	24.0668	25.8831	6.71223	9.92931
ENSG00000198720	3.47285	5.69559	5.89891	4.78703	0.00976114	4.98067	4.78064	5.58551
ENSG00000118454	8.9528	0	23.7623	21.0065	6.4826	15.7809	13.5395	22.9856
ENSG00000172932	6.48149	5.39458	6.39013	6.95699	5.83193	5.82012	3.45349	6.54991
ENSG00000134461	7.69742	0	5.7325	7.37123	12.2152	2.79349	5.66558	6.19439
ENSG00000132466	21.7864	19.1191	25.8236	21.8457	31.4282	21.1941	16.3552	24.7024
ENSG00000180071	0.0554008	0	14.4967	12.199	0.0136182	42.9315	7.64229	13.8491
ENSG00000230453	0.0139431	0	21.46	7.94318	0.00564916	0.235213	0.943702	17.6501
ENSG00000165887	0.0987386	0	2.16642	2.63712	0	0	0	2.29909
ENSG00000196774	1.85637	0	4.28643	3.90301	0.147463	0.114828	4.54854	4.17836
ENSG00000172014	2.06224	0	4.35145	4.14753	0.519926	0.333532	3.91353	4.29397
ENSG00000163126	2.5559	1.2291	3.14869	2.52318	0.0481875	3.01349	1.33794	2.97238
ENSG00000089847	9.22574	0.0621575	23.3893	12.7767	3.35105	0.670539	4.13815	20.398
ENSG00000107890	101.001	29.6666	86.3073	123.994	26.5212	18.0486	64.6162	96.9298
ENSG00000105186	7.89629	24.4327	9.25058	5.15749	10.5076	2.69278	1.25627	8.09689
ENSG00000206560	8.32321	28.0489	18.993	16.791	2.00105	28.8756	58.1595	18.3724
ENSG00000154065	23.8573	114.341	6.43454	19.0409	3.11536	0.220675	2.79702	9.98778
ENSG00000180777	0.0146266	0	17.8262	16.4116	0.422093	0.00438987	0.0217483	17.4275
ENSG00000163046	0.00658704	0.0472963	4.9185	4.08533	0	0.00212617	0.0821816	4.68366
ENSG00000145700	6.70078	0	2.98755	2.23122	0.0109055	2.03469	0.177235	2.77437
ENSG00000133302	12.2566	94.164	105.1	57.6528	15.8007	9.11518	20.7187	91.7262
ENSG00000164236	3.83196	0.179913	34.9317	4.27534	0.0090174	0.335698	0.141474	26.2908
ENSG00000189127	0	0	0.448585	2.38431	0.00969416	0.00245029	0	0.994192
ENSG00000235711	0.00439949	0	3.03123	1.87196	0	0.00317882	0.0014949	2.70447
ENSG00000135976	33.6823	14.2582	72.8218	78.6928	11.3216	25.7494	24.7753	74.4766
ENSG00000174501	100.843	41.4315	105.642	139.924	53.6666	56.361	83.839	115.305
ENSG00000186352	1.90411	9.61068	3.71735	3.56249	0	1.33475	2.59065	3.6737
ENSG00000213337	4.35259	19.1291	8.27896	8.1189	0.676017	8.04808	6.03365	8.23385
ENSG00000154945	5.7101	0.0521079	8.15866	6.59139	2.24713	21.1908	4.34226	7.71691
ENSG00000137494	2.79328	0.0578751	10.4038	8.6494	2.76162	0.363399	4.69524	9.90934
ENSG00000065413	15.18	7.23615	4.37568	16.5415	137.213	40.803	35.5766	7.80477
ENSG00000183831	10.6676	0	2.32023	1.94865	0	1.44079	0.00264412	2.21549
ENSG00000186106	6.5104	0	12.7487	10.9778	4.22772	8.12286	1.93788	12.2495
ENSG00000168876	13.0863	2.79779	35.5866	24.0541	23.8043	18.5014	13.7078	32.336
ENSG00000151458	1.37451	2.87347	3.42041	10.2387	1.38117	0.533614	8.11521	5.34222
ENSG00000139645	5.08166	1.16743	3.87447	3.81736	4.19743	1.94091	6.72064	3.85837
ENSG00000144031	3.50919	0	0.201098	0.929186	0	0.00315516	0.068556	0.406318
ENSG00000100124	4.60627	0	9.82854	8.79706	6.87435	7.95463	18.2102	9.5378
ENSG00000164512	0.477996	0	2.12648	26.3074	0.0456986	0.0115876	4.15728	8.94216
ENSG00000135299	4.9367	5.28784	5.31784	7.58132	0.375615	1.84916	2.82054	5.95583
ENSG00000124227	0.0242017	0	0.0610058	0.118073	0	0.250065	2.151	0.0770908
ENSG00000157999	1.58715	0	1.58964	1.68893	0	6.69742	0.726527	1.61763
ENSG00000181626	0.0363222	0.0465929	10.0401	1.89348	0	0.0292831	0.0478052	7.74387
ENSG00000230778	0.00517623	0	1.25979	0.363756	2.30766	0.186675	0.0146557	1.00723
ENSG00000235098	6.67554	0.0884927	5.28752	2.42331	1.45295	26.4395	5.20972	4.48021
ENSG00000106013	2.00326	0	9.68268	6.19037	6.613	0.646175	9.0653	8.69833
ENSG00000156381	35.7927	0	4.36616	5.69002	1.70098	1.71472	2.68076	4.7393
ENSG00000064999	3.78151	51.8929	19.1279	22.402	9.06208	8.32855	15.7431	20.0507
ENSG00000185046	2.12684	0.125652	52.8944	39.5012	0.507325	51.2808	42.6733	49.1194
ENSG00000168096	8.02888	0	7.97085	8.23207	3.62195	3.28271	6.12189	8.04447
ENSG00000165138	4.95725	0	7.23512	8.23471	0.0068288	9.44234	3.40816	7.51687
ENSG00000163516	22.0183	24.9308	16.4755	16.5181	10.4891	21.7558	14.8621	16.4875
ENSG00000011426	1.1443	36.4962	1.5935	3.99545	0.160192	183.737	0.404693	2.27052
ENSG00000131620	0.0024549	0	0.0761265	7.09284	0.00887613	0.0108803	0.00271753	2.05387
ENSG00000160746	9.63467	18.2363	9.27011	10.7014	6.43799	4.75158	10.6627	9.67354
ENSG00000047617	0.18484	25.8219	0.237722	0.23785	0	0.12837	0.116233	0.237758
ENSG00000134343	0.103832	0	36.9706	0.34158	1.50993	3.14216	8.91193	26.6463
ENSG00000171714	9.86936	0	28.8428	25.964	0.00809948	1.07344	22.6441	28.0314
ENSG00000177119	8.92555	6.8521	3.75719	3.01851	4.64366	0.49734	6.79508	3.54899
ENSG00000146205	0.580164	7.85532	0.695063	0.61717	0.139697	1.01778	0.528899	0.673108
ENSG00000074855	11.0084	0.657893	1.92051	3.87675	0.707996	1.48787	1.99003	2.4719
ENSG00000140350	4.25487	0	4.32266	5.08517	10.478	6.67531	2.35831	4.53758
ENSG00000136938	7.78637	0.113587	5.34561	7.95678	31.3297	16.6535	8.56864	6.0816
ENSG00000169604	7.73826	0.21609	2.42253	1.71421	0.00406885	0.37796	15.4209	2.22288
ENSG00000163297	3.35714	2.05955	0.807843	0.202082	0	0.309798	1.69165	0.637102
ENSG00000135046	1.57738	141.654	5.30421	0.102286	0.00575966	0.00450228	0.549172	3.83799
ENSG00000122359	1.3985	0.181317	6.52322	2.62476	16.7936	0.457117	0.826934	5.42439
ENSG00000182718	1.54739	13.9037	0.0818924	1.40686	0.00884493	0.0596145	0.764462	0.455349
ENSG00000138772	0.00294239	176.671	0.461866	0.0650383	0.00422652	0.00306173	0.00318925	0.350015
ENSG00000196975	5.0369	0	1.71631	1.82294	6.50008	5.77886	0.964196	1.74637
ENSG00000164111	21.9377	7.82409	18.1797	5.82598	49.8316	52.1092	48.6269	14.6977
ENSG00000197043	2.77247	2.85059	9.53991	8.2096	0.00967795	1.30438	4.77136	9.16495
ENSG00000138279	23.1002	78.0253	41.5883	47.1043	33.2657	50.5555	19.4474	43.1431
ENSG00000143412	3.19185	0	0.17988	0.424558	0.0106816	7.20546	1.48028	0.248846
ENSG00000136250	0.0067744	0	1.94934	0.824805	111.146	1.49222	1.9853	1.63238
ENSG00000131480	0.317934	0	3.38373	2.64529	0	1.68218	2.16952	3.17559
ENSG00000138356	0.0785347	0	0.0560684	0.552155	0	6.29451	5.19607	0.195896
ENSG00000138660	4.2194	0	15.9525	11.245	0.70591	10.6218	9.73086	14.6256
ENSG00000100280	7.1249	0	3.8432	5.64539	52.6967	2.68091	3.91084	4.35117
ENSG00000166747	8.17484	0.151977	8.93827	10.0514	37.9723	11.9328	14.9574	9.25203
ENSG00000213983	9.26843	0	32.161	21.2327	11.4804	9.94712	3.82787	29.0808
ENSG00000072958	5.70267	0.0454748	8.13532	8.7029	1.7704	11.6361	4.72621	8.2953
ENSG00000106367	0.20166	57.03	10.2614	5.07022	0	4.94959	0.514479	8.79823
ENSG00000182287	8.66223	0.24202	7.35063	56.2596	41.2174	29.3964	7.35902	21.1362
ENSG00000152056	1.31182	0	5.13094	2.57073	0.0743914	0.546463	1.39222	4.40931
ENSG00000196961	2.10612	0	1.49355	1.54671	0.0976378	0.956401	1.58691	1.50854
ENSG00000183020	5.80426	7.22278	7.22206	6.50582	2.84524	5.43693	3.04307	7.02018
ENSG00000006125	4.3829	33.2578	8.74637	8.89728	12.2002	11.209	4.42958	8.78891
ENSG00000161203	42.9688	25.9922	52.5377	51.6705	26.9568	39.4375	41.2483	52.2933
ENSG00000042753	4.37125	0	14.9628	11.4522	4.37765	7.00893	3.08987	13.9733
ENSG00000132842	13.8513	18.3358	7.3702	6.1161	25.4901	16.0039	13.4371	7.01672
ENSG00000103723	7.35301	0	22.5423	19.828	0.0170946	0.578397	10.0038	21.7772
ENSG00000065000	21.1731	11.915	10.5959	14.3714	7.27943	7.83427	16.1825	11.6601
ENSG00000185009	14.2833	0	12.1995	11.3091	3.4764	7.12599	19.8096	11.9486
ENSG00000070718	6.17362	11.8093	19.8768	26.6137	13.3738	6.15708	13.7731	21.7757
ENSG00000177879	22.5834	38.8215	84.668	62.576	23.4098	24.8075	47.2926	78.4411
ENSG00000134262	12.0776	0	18.3167	19.7671	15.3208	9.16411	22.7844	18.7255
ENSG00000081014	5.51553	1.82753	4.72371	4.08583	2.36415	4.1799	8.54395	4.54391
ENSG00000221838	24.581	0	5.41199	4.76563	14.3362	3.41847	6.1444	5.22981
ENSG00000100478	8.77908	64.6244	13.179	11.7364	0.0375115	5.15962	5.41736	12.7724
ENSG00000254470	1.17579	7.87584	1.71801	1.46758	1.86209	0.332864	0.797233	1.64742
ENSG00000053770	17.2756	0	37.7251	31.3214	22.4628	11.3183	21.5314	35.9201
ENSG00000125843	3.90327	0	4.38854	3.59594	0.0145196	8.6366	6.25323	4.16514
ENSG00000242802	2.23549	1.3541	3.67824	3.19138	6.91229	2.01284	2.14776	3.54102
ENSG00000120868	3.08396	0	5.64801	5.51483	25.6599	3.37191	6.64045	5.61047
ENSG00000034053	5.96736	6.93696	17.7601	14.0224	2.84116	14.8478	12.0806	16.7066
ENSG00000011132	2.26207	0	2.06334	2.20533	0.205526	2.00143	2.37769	2.10336
ENSG00000166313	18.0555	5.06608	26.5059	25.8916	0.717837	82.5801	45.7579	26.3327
ENSG00000077420	0.979961	0	0.132814	0.50941	300.967	2.7482	0.577784	0.238962
ENSG00000163697	12.4323	18.9218	4.9402	6.62729	0.0103475	20.9789	28.6828	5.41573
ENSG00000113108	34.1555	3.66678	12.4823	12.8739	5.54234	20.7443	17.5709	12.5927
ENSG00000134982	105.75	11.3876	18.8859	33.8473	10.7132	14.6025	27.2847	23.1029
ENSG00000115266	20.6211	0	3.23881	4.23079	0	3.18458	5.39808	3.51841
ENSG00000154856	44.8909	56.1227	0.0747108	0.7597	13.9325	18.3697	33.4176	0.267783
ENSG00000164062	12.671	0	11.1657	12.5132	5.39737	4.57303	5.28475	11.5455
ENSG00000100823	61.9996	2.63208	67.7493	65.5515	116.079	32.5501	49.2241	67.1298
ENSG00000169188	1.78576	0.389324	1.20727	1.14732	5.35536	2.35901	2.16462	1.19037
ENSG00000138613	8.75175	0	5.49721	8.86007	20.8661	4.98606	13.8175	6.44507
ENSG00000166181	18.9759	15.3731	28.2241	20.8701	21.4802	15.9207	17.7892	26.1513
ENSG00000149089	15.3184	31.584	10.5958	11.6856	4.46653	29.8634	12.8735	10.903
ENSG00000175279	1.97092	0	1.59081	1.78915	0	1.5102	1.68719	1.64672
ENSG00000169621	3.47977	2.17994	3.09113	0.470045	0	2.89462	6.96369	2.35234
ENSG00000105290	6.29856	241.144	60.0083	62.0937	23.8961	576.435	17.8153	60.5961
ENSG00000084234	19.6034	39.7345	51.2939	96.4803	36.9183	20.7342	47.2759	64.0302
ENSG00000101474	26.4041	9.45716	51.7747	75.0008	200.276	37.2416	66.0748	58.3212
ENSG00000118137	0.0511462	0	3.59882	5.18885	0	0.0448583	0.663401	4.04699
ENSG00000163382	15.2846	188.524	16.9306	25.1009	3.07449	34.091	68.0046	19.2335
ENSG00000124701	25.4026	0	4.49848	4.13495	36.7667	34.2677	17.2067	4.39602
ENSG00000173627	0	0	2.71566	1.97523	0	0.584403	1.81583	2.50696
ENSG00000130208	14.7294	0	0.680243	1.80186	48.1506	0.0134251	0.363637	0.996385
ENSG00000189058	0.197819	1066.42	17.3033	4.77885	18.5823	865.764	1127.06	13.7731
ENSG00000130203	218.77	0	1.08532	2.06237	176.02	4.01571	47.8425	1.36071
ENSG00000100342	0.0277308	2.72605	0.261313	0.0590479	0.00805772	0.0124851	0.0299355	0.204302
ENSG00000128335	10.0369	40.8267	15.1733	5.36228	9.80624	2.88459	13.9919	12.4079
ENSG00000128313	0.0669324	0	0.310363	2.4712	0	0.00299338	0	0.919421
ENSG00000221963	2.20947	1.24739	0.0367479	0.611531	1.616	0.394042	5.59641	0.198757
ENSG00000178878	0.830523	173.455	0.52027	0.687964	0.557709	6.90863	1.67983	0.567536
ENSG00000184831	39.0751	0	44.5826	60.9722	21.2396	20.8883	40.6441	49.2022
ENSG00000155008	49.6353	2.29459	47.0809	32.8081	20.5239	42.606	52.7268	43.0579
ENSG00000256053	8.31468	0.259299	8.67439	7.84373	9.64026	6.92841	7.23706	8.44026
ENSG00000142192	3.66393	14.6972	36.8197	50.5344	11.1521	74.3591	38.3729	40.6854
ENSG00000062725	6.34197	0.028187	9.45188	11.7753	4.26644	16.7763	14.9728	10.1068
ENSG00000157500	11.5277	28.6528	16.933	16.4123	21.0749	14.0244	15.267	16.7863
ENSG00000136044	47.6466	10.0581	16.6399	15.3618	127.738	22.5917	37.3298	16.2797
ENSG00000198931	8.19913	0.154239	6.79237	6.42482	19.085	9.28129	4.24443	6.68877
ENSG00000137074	21.0692	0	12.0429	9.76453	3.91527	14.028	10.9147	11.4007
ENSG00000240583	5.02104	0.0476818	4.83217	1.12938	0.0180689	0.0147518	1.38459	3.78849
ENSG00000178301	5.64551	0	11.2162	12.4509	0.020342	10.4378	11.8645	11.5642
ENSG00000171885	274.091	0.0463874	5.82497	1.04154	8.8128	2.99522	4.81749	4.4767
ENSG00000086159	2.64232	0	0.0428959	0.0633108	0.0257658	3.63724	0.369432	0.0486501
ENSG00000103375	0.156473	0	1.66333	1.47891	0	0.00964758	0	1.61135
ENSG00000103569	0.0605262	0	1.39143	0.335888	0	0.533991	0.00230655	1.09391
ENSG00000021776	9.16181	55.2076	5.77265	6.33218	9.73205	3.55354	7.49468	5.93036
ENSG00000169083	1.01986	0.0173753	0.224897	0.667885	0	0.00900613	2.61959	0.349758
ENSG00000078061	5.70743	0	3.58893	5.16295	0.574087	5.93865	10.624	4.03259
ENSG00000186635	14.1338	1.48802	2.57708	3.38521	44.0023	18.7786	9.2643	2.80486
ENSG00000047365	61.2702	42.9183	36.3496	5.35127	11.328	57.7832	17.6383	27.6123
ENSG00000120318	0.502424	0.718642	2.92223	2.72005	5.9545	1.05318	2.12445	2.86525
ENSG00000198576	1.4644	3.11223	3.90306	0.873362	0	0.515748	1.94554	3.0491
ENSG00000143761	11.7324	37.861	47.6979	48.1144	22.1249	66.6971	41.3859	47.8153
ENSG00000134287	4.69357	22.6682	25.2567	21.7048	19.797	9.86418	3.66219	24.2556
ENSG00000168374	16.1206	0	40.0938	48.5407	38.6341	56.6107	69.1603	42.4747
ENSG00000004059	27.9989	96.7602	67.9711	65.1333	20.4161	55.1547	36.8177	67.1712
ENSG00000165527	3.7648	0	8.58718	10.0508	1.31583	14.5622	0.544026	8.99971
ENSG00000101199	21.5892	2.97292	7.18263	7.70301	9.37158	13.3673	11.9955	7.3293
ENSG00000149182	25.6564	0	13.4526	13.9014	5.22615	18.7786	17.7366	13.5791
ENSG00000242247	18.6299	78.0562	17.7854	21.2246	48.2507	22.8145	27.5723	18.7548
ENSG00000066777	11.4958	6.04522	15.8794	17.7598	9.16231	12.6304	22.5954	16.4094
ENSG00000124198	8.83483	26.0772	17.9766	16.8418	8.77943	11.4319	10.1261	17.6568
ENSG00000164144	7.38154	0	6.74083	7.94311	29.2123	8.21873	18.9083	7.07971
ENSG00000132254	9.17197	0.42453	7.68071	7.94519	3.04452	6.09385	1.68204	7.75525
ENSG00000101246	4.12453	0.707151	3.7988	3.78963	4.64821	3.01995	3.207	3.79621
ENSG00000118520	0	0	1.30413	0.768561	0	0.0144398	0	1.15317
ENSG00000081181	4.71235	0	14.3539	36.854	13.4388	10.1528	9.04625	20.6958
ENSG00000186103	0.117075	0	1.45808	1.4052	0.175741	0.143464	0.0529682	1.44318
ENSG00000134884	382.055	208.435	296.86	200.046	338.274	306.571	299.921	269.572
ENSG00000175220	6.43552	3.82835	3.81755	4.44306	4.77016	55.2093	10.4313	3.99386
ENSG00000071205	0.119539	3.92048	2.25911	1.42854	0.00259941	0.115264	7.80837	2.025
ENSG00000198826	0.335434	0	1.17904	1.08567	0.678613	2.77313	0.540325	1.15273
ENSG00000165322	18.8755	69.8284	12.0916	26.7579	127.673	11.3621	64.8734	16.2255
ENSG00000075884	0.00308026	0	0.437832	0.453664	62.7359	0.01847	0.423087	0.442294
ENSG00000140750	8.88103	0	3.85274	4.35177	25.9364	10.8341	6.9207	3.9934
ENSG00000146376	0.0103862	18.3367	10.6197	16.9466	7.00864	0.634865	1.2239	12.403
ENSG00000213390	1.60907	0	0.589472	0.674368	3.4017	3.66445	0.978209	0.613401
ENSG00000137727	0.0833652	0	14.4178	15.9675	8.73709	0.437922	7.91115	14.8546
ENSG00000107863	26.3184	53.3775	56.045	34.3115	49.0708	95.1597	42.7417	49.9191
ENSG00000128805	0.23613	0	1.82403	0.860967	35.1815	6.16911	4.9131	1.55258
ENSG00000138639	40.0674	0	3.87718	4.78971	124.507	1.18394	0.344712	4.13439
ENSG00000163219	0.00187878	0	1.26996	0.155738	44.7697	0.00203252	0.712312	0.955907
ENSG00000145819	16.7046	18.7416	22.7492	13.5595	22.4586	0.266578	1.27899	20.159
ENSG00000088756	0.0612405	0.844438	0.605573	1.74347	0.032132	0.00521444	0.903096	0.926302
ENSG00000137962	7.63797	124.915	8.47369	3.53011	0.00652836	0.00982078	0.00212745	7.08029
ENSG00000031081	7.62144	11.2803	0.0514732	0.687735	11.76	0.423891	9.65708	0.230811
ENSG00000134909	40.4252	22.0757	30.2226	10.704	5.75184	3.86509	23.6412	24.721
ENSG00000004777	2.92068	0	5.21549	4.81326	0.211197	8.22442	11.1968	5.10212
ENSG00000160007	5.94746	0	5.31692	6.83683	10.0815	3.14884	5.20196	5.74532
ENSG00000147256	1.36574	0	0.0873137	12.0946	0	0	11.0301	3.4717
ENSG00000147799	3.62112	0	4.58974	3.80469	0.513563	0.720536	3.82724	4.36846
ENSG00000089820	0.707683	0	0.924729	0.610502	35.5923	0.673851	0.0356885	0.836161
ENSG00000165895	9.73232	2.07523	0.0768576	3.11167	0	1.04093	19.8362	0.932254
ENSG00000006740	1.20248	8.52928	6.37713	5.80163	0	0.398138	1.09927	6.21492
ENSG00000100852	80.1671	0.407577	18.1164	32.3789	1.86213	19.5831	16.5421	22.1364
ENSG00000047648	0.406206	0	1.57578	2.40072	17.7653	0.114079	4.6207	1.8083
ENSG00000123329	0.123706	0	1.7465	0.781627	42.8547	0.0794277	0.00646322	1.47454
ENSG00000141522	3.54272	0	5.5354	4.35529	0.77373	7.189	2.61378	5.20277
ENSG00000111348	0.0212957	0	2.07944	0.313316	197.391	0.0199019	0.0263887	1.58164
ENSG00000242173	0.380342	0	15.5363	18.9263	0.0206171	1.34677	0.690105	16.4918
ENSG00000076928	12.7236	0	1.69118	2.15162	10.0629	9.16376	7.3924	1.82096
ENSG00000104728	18.7782	8.49702	2.63449	2.59646	0.234986	22.3734	16.3984	2.62377
ENSG00000074964	19.1247	0	2.48356	4.42707	21.2678	0.573151	5.40029	3.03136
ENSG00000132694	11.9792	0	10.5132	10.8222	15.0864	5.41258	8.81348	10.6003
ENSG00000196914	19.7024	13.4746	16.7515	11.1712	3.94909	4.48634	6.06716	15.1786
ENSG00000110237	13.4783	5.79443	8.56585	6.82102	0.00313805	0.32641	4.56365	8.07405
ENSG00000104880	2.39303	0	2.39836	2.39895	5.92586	9.33784	1.82198	2.39852
ENSG00000116584	0.411348	0.60903	3.92464	1.77094	11.6795	11.494	2.30559	3.31759
ENSG00000240771	1.94326	0.266752	0.621503	0.44277	0	0.0162085	0.49039	0.571125
ENSG00000114790	80.4326	0	1.69515	3.01216	0.774155	0.553782	8.35277	2.06636
ENSG00000214944	0.313133	0	3.24371	1.13719	0.00241486	0.142843	3.25097	2.64996
ENSG00000163947	0.575809	40.6974	26.4776	14.9499	0.0159469	4.27056	5.12299	23.2284
ENSG00000214694	2.17782	0	4.96961	3.23832	0.384107	1.38497	0	4.48162
ENSG00000183111	7.77686	15.75	4.46026	5.25059	5.23927	26.7243	5.7142	4.68302
ENSG00000137135	0.803411	0	1.21699	1.3473	2.40212	0.399359	0.533663	1.25372
ENSG00000136002	44.2285	3.83636	11.3978	12.6016	1.93203	5.24368	11.365	11.7371
ENSG00000165801	13.332	14.589	0.21248	3.352	23.8176	5.44687	13.2917	1.09739
ENSG00000129675	30.9449	0.844008	3.8285	3.71364	83.3229	0.913984	24.0317	3.79612
ENSG00000102606	17.1504	11.2647	38.4598	25.2781	10.5523	56.4167	26.6953	34.7444
ENSG00000131089	5.86893	0	15.5325	11.419	1.61594	5.35397	9.47973	14.373
ENSG00000117713	23.2166	5.73859	10.0329	11.3522	7.16896	9.63001	8.48006	10.4047
ENSG00000049618	7.17137	0	7.24952	7.69878	3.75416	4.25377	8.14923	7.37615
ENSG00000189079	10.375	4.91463	4.75784	4.95093	2.71836	5.75552	7.07528	4.81226
ENSG00000116017	0.446117	7.48564	1.35644	0.843296	4.62134	0.064021	1.65201	1.2118
ENSG00000179361	1.3147	0	0.908058	1.33477	0.484933	0.582585	0.171277	1.02833
ENSG00000032219	60.0661	106.191	67.6592	57.3766	43.7097	39.2962	56.849	64.7609
ENSG00000054267	31.3887	80.959	44.7998	39.5763	27.5227	36.647	37.8035	43.3275
ENSG00000196843	4.18199	0	1.17008	0.91094	20.6459	0.975831	3.07422	1.09704
ENSG00000150347	7.87424	48.3384	14.773	23.0008	8.00529	33.1021	13.9335	17.0921
ENSG00000166233	4.51453	0	10.4733	11.0211	4.1279	8.44586	17.0866	10.6277
ENSG00000177479	28.9866	27.5079	19.6595	25.6529	68.8755	60.5843	22.3583	21.3488
ENSG00000221883	9.48453	0	3.84078	4.54111	0.0472484	13.9439	9.23642	4.03818
ENSG00000120805	4.97587	5.42905	17.561	23.924	8.1504	14.2755	11.649	19.3545
ENSG00000175414	1.41339	0.697856	1.17322	1.34716	0.181418	1.17988	1.22367	1.22225
ENSG00000152213	0.0576861	0	0.0570155	0.0973782	15.1432	0.0190067	0.0265937	0.0683922
ENSG00000174225	1.09165	0	0.490298	0.77975	0	1.07576	3.80616	0.571884
ENSG00000169379	10.1627	0	10.9602	6.8357	15.5427	9.06958	6.39666	9.79766
ENSG00000152219	9.48054	1.71253	22.5418	17.0661	4.36773	12.5443	19.2044	20.9984
ENSG00000185305	0.658706	58.637	11.8712	6.95763	32.9786	0.397417	5.80849	10.4863
ENSG00000214087	15.2821	0	17.3562	13.1916	65.7468	8.83593	21.0318	16.1824
ENSG00000228696	5.1156	0.0946842	4.47418	3.3448	8.34569	4.60505	5.94512	4.15585
ENSG00000213465	6.63425	2.8068	9.95145	8.66392	30.8536	18.4302	4.33607	9.58854
ENSG00000102931	16.274	14.1476	31.8142	34.215	37.3708	35.7637	69.2317	32.4909
ENSG00000138175	26.7318	0.058326	14.6652	18.6418	4.94237	7.70322	15.5336	15.7861
ENSG00000122644	2.41775	224.18	26.7697	5.04387	7.73793	15.2345	75.468	20.646
ENSG00000188042	11.203	0	12.6311	113.897	0.0124432	1.60492	9.32183	41.1741
ENSG00000175906	0.0031732	0.107565	11.87	13.4459	0	1.38387	3.52721	12.3142
ENSG00000162980	25.9429	47.5959	17.3802	19.0464	125.082	14.6222	30.5208	17.8498
ENSG00000165997	2.16728	0	7.4648	6.61857	0.052486	8.56058	8.1005	7.22628
ENSG00000113966	19.0416	49.2835	58.5507	44.4426	0.0422126	29.4603	26.9797	54.5742
ENSG00000170540	47.413	1.32599	147.222	263.218	61.8036	85.5438	85.0496	179.917
ENSG00000182196	32.8804	0.420402	34.1105	33.2289	65.2465	22.8302	32.0943	33.862
ENSG00000144746	46.8178	0	117.997	207.356	157.031	204.138	118.99	143.184
ENSG00000177917	25.197	0	9.5989	12.7024	1.41623	14.9553	12.5371	10.4737
ENSG00000143862	14.2633	3.80563	8.13159	10.3998	4.62852	55.9392	39.3137	8.77092
ENSG00000134108	35.7072	78.4848	56.4881	68.8797	113.35	65.23	36.4246	59.9809
ENSG00000196503	0.109419	0	5.96157	6.45035	0.030812	1.15198	1.2796	6.09934
ENSG00000104442	19.2831	119.626	23.7271	21.8841	75.1304	33.23	17.1978	23.2076
ENSG00000170632	4.39536	4.97167	7.54261	6.19804	4.3879	13.2125	14.5198	7.16363
ENSG00000157343	15.4015	0	1.05226	2.6745	0	0	2.19669	1.5095
ENSG00000118690	29.1088	12.8303	24.612	13.2537	13.9849	0.189344	5.48538	21.4105
ENSG00000165309	5.45168	0	1.04671	0.387476	0	2.82226	0.73221	0.860896
ENSG00000140691	2.79387	0	1.33623	1.41962	3.33868	1.99445	0.709013	1.35973
ENSG00000105676	7.15648	0	3.03904	4.61629	12.9254	0.921157	4.25496	3.4836
ENSG00000125449	0.231066	0	1.13033	0.963105	0.762575	5.74824	0.131684	1.0832
ENSG00000114098	14.2308	0	17.8007	16.1008	8.1527	10.38	30.1583	17.3216
ENSG00000135931	3.06166	0	8.36105	4.5743	0.0142802	0.567407	1.87989	7.29371
ENSG00000126947	26.129	0	32.0627	39.5437	0	18.2666	56.5046	34.1713
ENSG00000184867	11.9538	0	30.2593	25.8594	14.0989	13.1382	33.4045	29.0192
ENSG00000102401	13.5207	0.0437337	38.1525	43.9581	18.3369	28.0039	40.2972	39.7888
ENSG00000196440	9.33472	6.45334	13.3881	20.5252	0.00583436	5.48708	27.7286	15.3997
ENSG00000125962	0.417805	10.9361	6.84325	6.45119	1.27685	2.73364	3.07922	6.73275
ENSG00000198960	2.01807	0	0.838829	1.57042	4.69119	3.48605	1.37362	1.04504
ENSG00000254636	2.79255	0	0.280524	5.9826	0	0.00635572	0.0120717	1.88772
ENSG00000143437	8.36745	12.9289	9.64427	8.58479	23.5098	8.79936	15.3636	9.34564
ENSG00000172379	19.9261	22.509	21.8342	41.1673	0.0232019	11.2781	19.4692	27.2835
ENSG00000133794	20.8924	8.65809	25.1511	14.7636	4.57663	3.32984	11.2101	22.2233
ENSG00000029153	0.0131933	0	15.6682	4.37845	0.0226671	0.0193788	5.81758	12.486
ENSG00000241685	16.8616	0	39.1191	36.271	14.2551	34.4322	23.0429	38.3163
ENSG00000130429	1.00596	0	2.08125	1.61738	66.7228	2.49526	0.498274	1.9505
ENSG00000163466	11.8867	9.09703	26.6106	19.7086	71.9671	20.1939	11.8748	24.6652
ENSG00000111229	24.0035	130.039	49.6731	37.5508	111.231	43.0512	47.8104	46.2563
ENSG00000241553	0.884939	0	5.0682	4.87461	6.08629	4.33659	1.44156	5.01363
ENSG00000162704	1.48109	2.00402	9.27783	6.15392	22.9815	17.2253	5.05485	8.39732
ENSG00000136950	20.4409	0	27.6067	16.6181	7.11273	14.5383	7.81717	24.5094
ENSG00000128989	11.8638	2.62656	151.025	20.7356	5.02218	27.7862	16.7578	114.302
ENSG00000172995	1.45988	0	117.705	19.0796	0.96892	11.9783	49.2951	89.9064
ENSG00000120500	2.77624	0	0.476115	0.600392	10.1843	1.8216	0.876274	0.511144
ENSG00000137486	10.3618	0	5.83531	8.24572	8.44383	3.22751	1.2604	6.51471
ENSG00000141480	2.59524	9.1591	8.05425	8.4749	70.2465	3.13999	9.10407	8.17281
ENSG00000197070	9.33027	0.181518	9.73632	6.30184	11.1605	1.06404	0.58884	8.76827
ENSG00000105643	1.65347	61.1809	4.24243	0.62712	20.8708	23.8297	0.0307277	3.22341
ENSG00000113369	3.94564	0	7.04851	11.1733	1.36388	11.7233	13.9299	8.21112
ENSG00000140450	8.44275	0.0421067	7.74195	5.95966	0.00692215	0.312035	37.4152	7.23959
ENSG00000205784	0.113131	0.237578	0.0601603	0.181553	58.0343	0.459498	0.0453269	0.0943763
ENSG00000100299	24.7376	6.62274	12.7666	12.8235	8.51991	23.3511	17.6036	12.7827
ENSG00000113273	1.30246	0	2.32318	3.08845	4.23279	3.40009	8.44731	2.53888
ENSG00000006756	4.21126	0.553787	0.431817	1.69195	6.79819	3.28101	6.85181	0.787002
ENSG00000157399	4.42646	6.33002	0.46379	1.27053	2.0608	0.833813	1.57553	0.691178
ENSG00000062096	4.82362	0	0.117505	5.17122	0	0.00393954	2.7659	1.54195
ENSG00000180801	7.89324	0	5.23553	0.0622392	0.0196405	0.280732	0.00504825	3.77738
ENSG00000164291	5.98448	4.10575	5.37151	6.22293	7.46881	2.24559	3.09344	5.6115
ENSG00000156219	1.01393	0	26.3162	2.02304	1.43297	7.68202	7.04328	19.4689
ENSG00000173409	39.8067	89.395	46.6028	64.7577	80.5055	49.8864	23.1344	51.72
ENSG00000099889	11.8558	0	1.6857	2.99677	0.978374	0.131365	4.07178	2.05524
ENSG00000004848	11.1601	0	0.0633564	31.5917	0	0.0205599	6.48289	8.94999
ENSG00000214435	0.112651	3.46845	0.0788083	0.314692	0	0	0.111002	0.145295
ENSG00000104763	18.5732	1.33728	34.8326	44.8936	89.6493	31.6952	56.3949	37.6684
ENSG00000188611	0.0386282	0	0.322844	0.347259	0	1.38909	0.042441	0.329726
ENSG00000204147	0.520538	0	3.26138	3.11705	0	0.255632	2.47921	3.2207
ENSG00000153317	30.0098	16.7192	29.3236	17.9405	2.26671	6.73909	52.807	26.1152
ENSG00000151693	58.4015	0	15.423	12.8819	4.28658	13.0686	18.5432	14.7068
ENSG00000088280	4.27901	0	0.453165	0.255399	0	0.43528	0.0443195	0.397422
ENSG00000065802	2.24962	0.716072	3.11206	2.93565	13.6888	3.93367	2.59826	3.06233
ENSG00000196372	3.72687	0	3.39203	6.0449	3.02814	7.20085	3.83791	4.13978
ENSG00000239388	6.28981	0	6.2457	6.70359	0	5.1523	6.70718	6.37476
ENSG00000161664	0.844859	0	0.134087	0.213134	6.25484	0.022142	1.02276	0.156367
ENSG00000115239	13.2909	0.0598235	4.07474	3.40713	7.62193	5.20296	24.0828	3.88657
ENSG00000164122	0.00575159	0	0.851926	0.133579	0	0.00712415	3.68323	0.649451
ENSG00000148331	18.9568	12.414	13.3967	10.7387	25.3689	10.1395	21.0368	12.6475
ENSG00000183475	4.53682	0	5.90794	3.49201	0.220214	4.09059	1.19148	5.22698
ENSG00000177981	13.3382	0	20.1047	20.4404	3.06441	13.5607	15.8517	20.1993
ENSG00000138303	9.46373	5.49106	7.96486	10.589	31.9059	17.7421	13.574	8.70451
ENSG00000100325	9.61791	91.2645	6.00844	5.96548	31.1572	9.89077	13.3292	5.99633
ENSG00000112249	7.83683	14.8846	14.2286	15.4007	21.6923	8.97104	6.8682	14.559
ENSG00000139352	15.7993	0	3.81943	10.0942	0	0.436147	58.7046	5.58805
ENSG00000111875	25.5999	0	10.2147	13.4665	5.4519	16.2927	12.3518	11.1312
ENSG00000141505	1.15244	0	1.97195	3.57226	0.647594	0.0655725	1.17386	2.42302
ENSG00000116539	27.4123	9.37693	29.3204	31.4705	33.178	20.1358	15.7326	29.9265
ENSG00000129691	5.00135	12.2696	6.49317	6.22494	16.044	4.54629	3.36195	6.41756
ENSG00000110881	10.9354	0	3.12962	10.9166	0.00438548	9.98355	55.44	5.32448
ENSG00000108684	0.0757937	0	3.65763	7.35354	0	0.0359136	10.138	4.69937
ENSG00000213199	3.26043	0	8.26414	10.7648	0.0850088	7.73387	2.83426	8.96897
ENSG00000072182	0.0588475	0.05297	0.164285	8.53297	0.0190227	0.475389	48.8726	2.5231
ENSG00000126522	21.2356	0	10.4328	12.2747	20.0853	7.75829	5.94805	10.9519
ENSG00000169093	1.125	0	1.11362	1.45902	0	1.364	0.796279	1.21098
ENSG00000198356	8.3011	0	6.72327	9.91164	6.17998	7.34787	8.60201	7.62195
ENSG00000070669	14.5288	0	68.0656	70.4504	6.90334	9.30494	38.1629	68.7378
ENSG00000138381	15.1367	16.8665	36.5327	38.7218	63.9315	19.7082	36.5	37.1497
ENSG00000108381	10.1244	7.60076	0.129767	0.151817	2.05847	66.6958	0.116805	0.135982
ENSG00000204653	10.0085	0	9.8564	8.0865	0	5.68955	0.870782	9.35753
ENSG00000198363	45.3635	36.8318	15.9052	19.1409	3.19861	4.66634	16.442	16.8172
ENSG00000174939	1.29849	0	16.0668	14.2978	9.2256	26.9117	6.60111	15.5682
ENSG00000128203	1.31103	0	11.9804	8.52163	4.85777	3.94361	2.8129	11.0055
ENSG00000066279	0.00199836	0	1.68297	4.52727	0	0.296248	0.388868	2.48467
ENSG00000106819	2.27038	0	4.31711	3.8326	0.0219378	2.15394	5.37614	4.18055
ENSG00000244617	2.44767	132.584	2.90043	4.20143	0	3.54496	9.42984	3.26713
ENSG00000169696	3.51593	0.137925	1.97686	3.19786	2.80266	2.95034	3.39347	2.32101
ENSG00000162174	42.5113	0	8.65482	12.4543	3.52867	7.98549	8.13179	9.72576
ENSG00000130707	3.54694	0	4.38193	17.1229	0.596571	1.00906	0.0147007	7.97311
ENSG00000034533	21.1388	14.4546	16.3281	12.4457	44.6123	10.8576	9.98886	15.2338
ENSG00000152092	15.0407	0	18.7805	26.4189	2.66111	3.92097	47.4812	20.9335
ENSG00000148219	2.46716	0	2.86109	9.29508	0.315975	4.1467	17.4853	4.67459
ENSG00000064102	14.8881	26.9958	10.4889	7.95795	3.50904	32.1158	14.799	9.77556
ENSG00000171456	13.3177	39.3304	10.6552	13.4647	6.52263	12.8992	16.6103	11.4471
ENSG00000143970	6.72403	3.74139	4.9126	3.2388	4.95208	3.99456	2.70899	4.44082
ENSG00000141431	0.55992	0.604187	10.4448	6.00743	1.1991	2.09263	3.31965	9.19407
ENSG00000138138	20.1934	51.0276	38.6117	40.0947	37.2021	14.838	33.8061	39.0297
ENSG00000156802	4.38898	0	9.20111	6.99119	0.983647	0.423548	4.72888	8.57822
ENSG00000119778	21.8915	3.83811	7.25626	11.9826	4.26923	12.1462	18.4237	8.58844
ENSG00000197785	3.26201	0	2.69523	2.95764	0.0162346	3.21822	1.35897	2.76919
ENSG00000160072	4.06538	0	3.99569	4.15392	2.81712	2.5117	3.94583	4.04029
ENSG00000215915	1.14906	0	0.229898	0.12578	0.014259	1.60708	1.48698	0.200551
ENSG00000176208	3.39008	7.21407	10.2397	8.35314	22.8141	7.79569	10.5071	9.70797
ENSG00000167654	0.504587	0	23.1349	31.6607	0.448901	1.55914	30.8477	25.538
ENSG00000107669	16.5364	18.2069	15.7681	15.3509	9.17106	19.4843	20.6498	15.6505
ENSG00000123268	2.56933	0	10.5649	11.792	7.41512	5.00019	7.68826	10.9107
ENSG00000115966	26.1889	21.0687	36.3811	27.0825	34.9571	16.0713	31.0435	33.7602
ENSG00000162772	0.367802	0	0.248453	0.108304	0	6.75055	0.00246682	0.20895
ENSG00000128272	42.739	43.8292	42.9253	49.4046	90.6515	66.3611	28.7566	44.7516
ENSG00000118217	9.0975	0.0190251	10.5865	9.64955	27.8574	14.9884	4.83134	10.3224
ENSG00000170653	14.3716	1.5108	2.44332	2.4593	4.51491	6.82381	3.4665	2.44782
ENSG00000171681	26.839	8.06391	14.9925	17.4374	35.0074	11.0388	23.4439	15.6816
ENSG00000166669	2.6384	22.3256	9.02252	4.52942	8.91887	0.234518	4.70735	7.75609
ENSG00000152348	10.1661	6.02812	7.93058	6.05416	14.1614	7.11842	6.22438	7.40169
ENSG00000145782	6.72651	1.02621	13.525	12.5044	18.1492	10.8936	12.3632	13.2373
ENSG00000175224	8.54856	3.01653	6.40727	6.91347	7.83936	21.3486	7.83253	6.54995
ENSG00000126775	14.4582	8.21462	17.1329	12.7125	7.39673	25.1472	11.2243	15.887
ENSG00000085978	3.24837	28.401	19.296	15.4607	6.20081	12.3996	3.68104	18.215
ENSG00000168010	1.27641	0	3.63046	2.36501	18.3301	3.69001	10.4686	3.27378
ENSG00000110046	3.77548	0	1.76311	2.14355	2.20992	2.81613	1.27794	1.87034
ENSG00000066739	10.6029	5.52838	17.9347	11.4556	11.9011	23.7403	21.8543	16.1085
ENSG00000144848	9.10331	8.25693	5.09289	5.13137	0.465627	17.6332	4.83214	5.10373
ENSG00000101844	10.026	0	8.18553	9.03741	11.2395	7.42911	5.98354	8.42565
ENSG00000168397	22.6017	13.5128	13.4743	11.1427	13.1373	12.4878	16.6495	12.8171
ENSG00000125703	19.0805	0	20.0397	15.4041	76.7568	134.997	26.5187	18.7331
ENSG00000130734	3.56846	0.0922462	4.91593	5.97239	0.291658	7.34712	0.913797	5.2137
ENSG00000057663	14.5914	68.2784	19.1753	18.4969	18.0987	10.9665	16.1142	18.9841
ENSG00000197548	6.75126	0.237917	6.4671	5.00128	21.9342	7.20644	2.28073	6.05394
ENSG00000198925	4.92523	0	7.33328	7.2972	3.22986	3.63357	4.94809	7.32311
ENSG00000142102	19.2901	33.7356	0.0701324	0.0168688	18.798	0.315093	0.341266	0.0551194
ENSG00000138363	18.9342	0	15.1663	16.1878	8.6539	18.9845	24.6969	15.4542
ENSG00000198513	11.3882	0	88.4375	64.4481	0.236071	54.2389	30.604	81.6758
ENSG00000119787	52.2571	6.64242	26.4928	20.1047	22.4833	8.46685	10.9882	24.6923
ENSG00000184743	4.48287	5.32383	3.78676	3.23707	15.9982	11.8112	5.86073	3.63182
ENSG00000149311	8.45507	14.5382	9.45923	9.81883	52.9858	29.899	11.7268	9.56059
ENSG00000166454	13.0303	0.0276901	11.826	12.5227	11.2499	10.9666	10.5448	12.0224
ENSG00000179774	0	0	12.5702	3.86426	0	3.82581	8.84212	10.1163
ENSG00000168874	3.10373	4.89052	0.125807	0.0895803	0.600277	1.77611	3.67792	0.115596
ENSG00000177556	3.42691	0	4.55972	7.78477	5.90503	12.4555	5.13771	5.46874
ENSG00000206190	0.00436761	103.933	1.00677	0.202712	0.00356101	0.0112175	0.0031315	0.780136
ENSG00000118322	8.68612	0	0.122017	0.213744	0.00453254	20.922	31.6869	0.147871
ENSG00000145246	15.948	82.1549	6.51448	10.815	31.7602	2.29426	19.3838	7.72664
ENSG00000068650	2.17659	9.58149	2.88768	2.71612	12.2787	13.8612	1.30316	2.83932
ENSG00000058063	4.84401	0	11.1256	7.39299	10.0756	12.1861	7.31545	10.0735
ENSG00000101974	6.6852	0	0.320489	9.65638	46.9576	7.1647	7.843	2.95192
ENSG00000105726	4.31984	43.1582	5.74084	5.86436	4.98601	4.11815	6.23904	5.77566
ENSG00000159363	3.6739	0	14.9954	21.9029	0.0448469	7.21464	4.72363	16.9424
ENSG00000133657	14.0155	20.4111	13.8806	18.4838	20.694	12.6376	16.5133	15.178
ENSG00000127249	238.057	39.5425	1.72653	2.86016	12.0665	7.55031	80.5691	2.04606
ENSG00000187527	14.6948	0	1.20203	0.730922	0	0.0623161	8.90869	1.06924
ENSG00000163399	7.30621	0.330772	27.0944	46.1455	10.3434	20.0026	24.0539	32.4642
ENSG00000018625	394.152	517.341	3.88664	0.783991	7.08254	2.4892	89.0361	3.01212
ENSG00000105409	0.280559	0.178137	13.2215	46.7834	1.7498	3.11654	1.41973	22.6813
ENSG00000132681	2.038	0	0.280204	0.0388456	0	0.00178897	0.558292	0.212174
ENSG00000143153	2.45834	21.114	112.135	319.842	1.44599	105.56	17.6822	170.679
ENSG00000129244	311.85	5.83402	5.9091	70.3185	6.86052	2.77578	95.047	24.0636
ENSG00000069849	54.2236	193.715	88.1185	94.5049	84.0064	45.4768	71.4036	89.9186
ENSG00000174437	20.5312	25.7797	34.3368	44.8067	9.67896	18.1287	26.0055	37.2879
ENSG00000074370	0.0535615	0	0.0583381	0.160829	4.94084	0.00462471	0.00448944	0.0872264
ENSG00000070961	12.4965	0	198.713	100.315	49.4594	24.5661	62.9261	170.978
ENSG00000157087	12.9009	0	55.8176	37.9895	4.10027	4.62071	12.726	50.7926
ENSG00000067842	0.179472	0	10.0987	11.9444	0.792647	1.08702	2.13325	10.6189
ENSG00000058668	36.07	0	25.338	8.27144	5.8055	6.12627	37.585	20.5276
ENSG00000017260	36.6052	25.8397	39.3096	29.9987	58.989	25.8911	33.9844	36.6852
ENSG00000064270	2.13308	0	1.95974	0.88148	0.00925289	0.751399	18.0261	1.65582
ENSG00000105675	0.00422879	0	1.64283	0.436671	0	0.00890942	0	1.30286
ENSG00000152234	34.3805	24.3298	37.1201	53.7683	22.7532	25.7677	40.0892	41.8126
ENSG00000110955	150.997	363.232	223.548	286.25	250.402	192.067	178.927	241.221
ENSG00000165629	30.7236	75.2547	48.448	62.7452	36.8667	41.75	69.9332	52.4778
ENSG00000099624	12.4347	22.0595	14.7275	16.6833	12.0206	16.5111	10.4049	15.2787
ENSG00000124172	19.8082	13.8838	12.3199	12.1058	15.3874	9.02333	3.69636	12.2595
ENSG00000180389	6.19629	3.83267	3.79164	4.30723	5.60682	3.38617	1.20057	3.93696
ENSG00000116459	29.0652	0.125943	37.1258	53.5626	7.15906	37.2183	30.6469	41.7587
ENSG00000159199	25.2708	59.766	47.5341	55.1211	13.8143	31.76	28.2262	49.6726
ENSG00000135390	37.3543	96.4552	22.4809	38.6661	20.0776	58.7128	23.245	27.0429
ENSG00000154518	22.2078	48.3693	36.993	37.631	29.0085	17.381	23.4028	37.1728
ENSG00000167863	38.2585	13.8575	44.719	53.1125	31.1378	33.1224	35.5078	47.0848
ENSG00000169020	297.445	178.797	161.345	167.858	115.609	198.947	83.3711	163.181
ENSG00000154723	56.6672	20.9013	108.18	114.512	12.5517	66.7942	52.7095	109.965
ENSG00000241468	44.4144	43.1453	34.0046	42.0585	38.6354	17.3707	30.9376	36.2746
ENSG00000249222	3.34468	0.895468	3.07085	3.5	0.219481	3.88396	1.26958	3.19181
ENSG00000241837	37.9658	29.3117	47.3721	56.2828	39.8484	27.7428	27.9089	49.8837
ENSG00000105341	5.00409	0	7.33593	6.53241	7.18734	4.67989	2.07181	7.10945
ENSG00000071553	9.08583	89.103	20.1958	43.9398	25.1522	40.1267	39.1284	26.8884
ENSG00000205464	19.747	0	7.96464	7.39659	4.14424	6.25735	6.6542	7.80453
ENSG00000182220	25.6754	105.84	108.893	207.206	53.8287	113.717	134.476	136.604
ENSG00000033627	10.0629	0	23.383	25.3859	13.6344	18.7771	12.9143	23.9475
ENSG00000185344	1.36395	5.42769	2.61336	2.74067	3.70787	2.39668	1.87899	2.64925
ENSG00000105929	0.00443722	0	0.39825	0.278369	0	0.00579265	7.09783	0.36446
ENSG00000117410	31.1846	60.4541	82.8917	111.719	112.032	127.515	49.3099	91.0171
ENSG00000185883	11.074	39.2184	76.9353	149.371	40.2354	45.1797	33.6323	97.3522
ENSG00000159720	3.71201	3.87683	12.2472	16.8386	19.967	9.47237	10.6154	13.5413
ENSG00000113732	56.5672	96.9866	17.5499	22.4251	75.5946	93.4047	60.1091	18.924
ENSG00000171130	19.3761	1.28914	26.7514	55.9172	2.95253	44.9836	27.8459	34.9721
ENSG00000114573	13.534	16.8409	69.44	81.2452	15.7914	31.878	25.8887	72.7675
ENSG00000116039	0.596251	0	0.66384	0.279659	0.0125086	0.0125601	3.74268	0.555554
ENSG00000147416	5.00449	0.0384105	32.8194	33.9022	53.2409	11.2386	16.3932	33.1246
ENSG00000155097	13.2545	15.881	43.1802	37.2219	2.90206	12.5985	17.8705	41.5007
ENSG00000143882	1.33357	0	3.85416	2.12073	0.0311234	5.10982	2.75675	3.36557
ENSG00000100554	29.8913	0.0550399	39.8285	35.2932	19.3377	28.5906	14.3043	38.5502
ENSG00000131100	22.2398	0	48.1091	44.0632	30.6648	40.5475	19.4684	46.9687
ENSG00000250565	2.35531	6.62951	2.72055	2.22179	1.98336	2.99142	1.30847	2.57997
ENSG00000128524	69.7352	0	148.108	192.283	138.998	107.999	40.9667	160.559
ENSG00000136888	77.184	114.422	132.345	149.831	39.6239	51.492	128.082	137.273
ENSG00000047249	20.7821	11.5847	47.4044	35.727	7.75774	12.6283	17.4214	44.113
ENSG00000165240	3.86709	15.6164	1.5713	1.70451	33.4683	3.61507	15.1603	1.60885
ENSG00000123191	0.698647	0	6.03384	4.6719	0.00399095	0.298501	2.60688	5.64996
ENSG00000124406	27.5212	65.8752	35.6397	30.8046	0.0308634	100.981	12.3303	34.2769
ENSG00000132932	0.1636	0	25.3297	32.7381	0.0388479	1.41567	7.40822	27.4178
ENSG00000081923	1.61501	12.5218	6.71936	1.08956	5.24918	1.55716	1.95053	5.13253
ENSG00000143515	6.0716	0	7.10816	6.88096	2.39163	2.20719	3.21823	7.04412
ENSG00000104043	0.00310125	0	1.19275	1.3398	47.8975	0.499873	0.0187705	1.23419
ENSG00000054793	7.54549	53.4745	27.6796	23.4788	4.24914	21.0031	12.8475	26.4956
ENSG00000123472	5.87826	0	6.76361	10.1356	0.618728	6.196	11.5403	7.71405
ENSG00000171953	4.28996	0	3.00135	3.52488	8.04991	5.18869	2.29996	3.14891
ENSG00000130770	83.0625	167.517	199.713	195.667	134.169	107.872	115.81	198.572
ENSG00000175054	9.44349	0.1922	18.4938	14.8786	11.4131	5.81524	7.64093	17.4748
ENSG00000138085	11.815	45.9767	16.8213	31.6307	8.78666	65.6171	44.2071	20.9955
ENSG00000164053	1.13037	0	1.97423	2.25463	0.0477605	1.65809	2.88656	2.05327
ENSG00000088812	4.60762	0.667272	8.65787	10.9248	7.60505	10.7182	5.65504	9.29684
ENSG00000107518	0.169652	0	48.9089	26.1684	0.109409	2.21946	26.4781	42.4992
ENSG00000085224	47.2936	153.799	67.3588	85.9032	43.8662	29.5081	43.8959	72.5858
ENSG00000130638	14.4699	5.14029	24.8418	33.6084	19.5099	28.0426	15.63	27.3128
ENSG00000224470	3.50889	0	3.42689	2.18504	3.74104	3.58431	2.71259	3.07686
ENSG00000204842	16.3771	3.79449	9.73599	12.2818	7.101	12.9339	6.72883	10.4535
ENSG00000168488	8.01941	10.6132	7.06554	7.38357	4.25267	5.81634	6.61795	7.15518
ENSG00000066427	25.4211	0.572242	16.6321	11.1433	41.2044	17.8845	16.8343	15.085
ENSG00000163635	10.1221	0	13.0323	9.51321	15.0293	5.4485	6.55726	12.0404
ENSG00000146776	5.89753	5.86318	6.08232	4.53467	16.4293	2.38544	3.62483	5.64609
ENSG00000162650	4.0154	0	5.01988	4.32671	3.48048	2.55775	0.0928862	4.8245
ENSG00000087152	3.48482	0.209832	3.40049	3.16727	1.15684	1.61638	2.14934	3.33476
ENSG00000253719	13.1526	0	29.2897	30.2876	23.755	24.2632	16.2652	29.5709
ENSG00000148090	16.6875	0	22.3464	34.499	56.9963	16.5784	30.4243	25.7718
ENSG00000127423	2.79669	0	2.80689	1.22974	0.224238	4.2663	0.00739808	2.36235
ENSG00000115307	92.8461	116.421	100.324	84.514	204.254	111.158	96.6484	95.8676
ENSG00000087586	0.312063	0	1.43767	1.81057	0.224206	3.61686	1.88147	1.54278
ENSG00000175756	16.0591	0	15.3322	17.1119	21.7561	18.2767	12.7972	15.8338
ENSG00000105146	6.15918	0.159732	3.47716	3.97228	1.48026	7.2261	4.01422	3.61671
ENSG00000158321	20.9453	18.3412	6.78925	10.6446	4.30727	5.61933	0.815691	7.87591
ENSG00000169857	11.5153	38.6565	4.65158	5.76231	5.61047	10.8219	0.632141	4.96465
ENSG00000135407	12.7569	12.8502	9.34565	6.60039	6.17679	4.00881	3.08984	8.57187
ENSG00000105778	7.06326	20.8858	6.18541	5.02428	5.8588	2.997	3.75611	5.85813
ENSG00000119986	5.81975	0	9.3134	11.2738	0	7.15141	3.31373	9.86595
ENSG00000166148	0.0283376	0	0.365556	7.06	0.088261	0.0943256	0.0702745	2.25246
ENSG00000162779	2.478	0	0.162438	0.34304	0.592952	0.256677	0.726558	0.213343
ENSG00000103126	1.16291	9.36152	1.85138	1.31945	0.0107152	1.28272	1.04834	1.70145
ENSG00000168646	10.661	13.9824	7.1944	5.78155	0.909203	0.0344133	3.74046	6.79617
ENSG00000167601	13.4294	0.815659	1.22024	1.14529	18.2106	1.11047	4.11041	1.19911
ENSG00000163512	16.6068	33.4547	18.9056	25.7363	19.7377	15.8802	19.2171	20.831
ENSG00000155096	10.0877	8.73	16.597	12.0313	0.487685	5.23176	10.1463	15.3101
ENSG00000172232	0.115977	0	0.759238	1.05449	0	0.173894	0	0.842457
ENSG00000166710	41.9751	1503.94	16.3763	94.39	732.805	334.133	353.294	38.3654
ENSG00000169255	16.8302	17.8767	26.8167	44.6871	13.112	0.50825	21.8859	31.8537
ENSG00000162885	12.1748	1.84174	10.0219	12.6571	12.8442	4.32715	19.2207	10.7647
ENSG00000172318	3.79055	0	2.25584	3.54338	0	0.00902736	1.31131	2.61875
ENSG00000162630	4.3406	47.9257	56.4142	63.3406	0	11.8845	24.0867	58.3665
ENSG00000176022	0.659161	0	3.1271	4.71842	12.9564	5.29066	7.73393	3.57563
ENSG00000187676	22.994	0	14.804	14.2134	0.953833	8.41059	6.16256	14.6375
ENSG00000109956	5.32005	10.1014	5.97757	5.16483	0.00262289	13.1319	7.20906	5.74849
ENSG00000112309	0.93935	0	0.212492	0.507677	0	0.00126199	1.37135	0.295693
ENSG00000149541	22.0105	0	17.0355	26.6519	10.4843	28.1103	15.3669	19.746
ENSG00000170340	4.34288	1.03677	11.6374	2.84968	6.19997	2.91628	1.83997	9.16047
ENSG00000176383	0.408549	0	1.52462	1.12515	0	0.274338	0	1.41203
ENSG00000176597	1.9728	0	7.0106	4.28493	55.9769	1.04808	11.1933	6.24234
ENSG00000156966	0.00952059	0	0.140648	0.154033	0	0.393932	22.3871	0.144421
ENSG00000237172	0.668737	0	0.216386	1.30235	0.261533	2.52677	1.63923	0.522479
ENSG00000175711	3.97066	0.134514	4.06371	4.22469	2.10712	2.10864	1.67962	4.10908
ENSG00000135454	0.627306	0	11.6112	7.04389	0.0041136	0.876502	2.65007	10.3239
ENSG00000182272	68.2449	0	18.9695	19.6091	0.0290593	15.1118	16.3849	19.1497
ENSG00000086062	0.795863	0	0.58792	0.927304	19.6284	0.0119837	0.00240057	0.683579
ENSG00000117411	1.63292	0	2.16168	2.07238	0	3.59402	3.80125	2.13651
ENSG00000158850	5.13988	0.0507153	7.69445	11.4066	5.45454	4.60418	14.0374	8.74077
ENSG00000121578	4.63059	0	5.137	5.25875	17.961	2.95528	1.51316	5.17132
ENSG00000158470	6.94562	9.10838	11.0249	12.8813	0.0197985	7.93114	8.31161	11.5482
ENSG00000118276	2.63159	0	23.6228	44.1477	4.3847	0.999311	23.353	29.4079
ENSG00000027847	1.29091	0.631869	2.36165	3.79909	0.239033	1.7482	1.43191	2.76681
ENSG00000108641	4.91111	0	13.5752	6.65121	0.33343	5.02023	1.02197	11.6236
ENSG00000123810	39.7447	0	17.2046	21.8457	22.0042	3.55517	13.9393	18.5128
ENSG00000164929	45.8271	0.0560933	25.1282	12.8398	1.80811	5.70711	27.0003	21.6646
ENSG00000136881	0	0	5.99388	3.39868	0.0088423	0.635313	0.29647	5.26239
ENSG00000105393	14.8564	38.342	23.3805	17.919	5.42894	18.4128	23.098	21.8411
ENSG00000156273	6.31795	13.4972	1.22647	8.5743	34.5418	5.53597	7.68191	3.29754
ENSG00000112182	2.83537	0.490573	3.00399	4.82002	0.0253301	8.47778	5.73306	3.51586
ENSG00000002330	3.2825	0	8.69006	6.99996	0.565805	5.25502	1.15576	8.21368
ENSG00000107262	3.35472	0	4.23926	4.79393	5.68577	4.43707	1.2414	4.3956
ENSG00000112208	2.55384	0	2.52394	3.83389	1.15156	5.82708	5.514	2.89317
ENSG00000151929	20.2193	0	1.01063	1.93144	0.636858	0.535369	1.8598	1.27017
ENSG00000156735	9.64659	0	17.4113	15.2064	0.0270386	9.51826	14.019	16.7898
ENSG00000166170	11.641	33.4594	15.3649	11.5352	40.9242	10.1165	5.486	14.2854
ENSG00000140320	3.32206	0	3.29856	2.58749	0.92413	1.64443	3.27877	3.09813
ENSG00000175866	3.50639	0	17.5397	3.66931	3.20105	6.53255	1.91488	13.6302
ENSG00000006453	0.491381	0.402209	0.380991	0.73669	1.48817	0.423547	0.401668	0.481249
ENSG00000128298	5.38589	0	5.67011	3.1607	0.00762841	6.94079	2.60504	4.96281
ENSG00000007516	5.46539	0	16.2857	14.2842	0.0241778	0.301554	0.0507024	15.7215
ENSG00000030110	1.17143	43.8321	3.31625	2.96028	0.0166856	3.34762	0.67523	3.21591
ENSG00000095739	4.98985	0.0968907	0.689814	0.336243	0.0142987	24.965	79.8432	0.590156
ENSG00000175334	24.0273	6.53094	31.0318	35.6093	22.5442	38.0018	23.7247	32.322
ENSG00000153064	1.26232	0	1.02304	0.0113758	0.00630883	0	0.0411551	0.737894
ENSG00000172530	2.45864	0.0500173	3.00209	2.21107	2.56155	1.21748	1.94956	2.77913
ENSG00000163930	10.4083	32.5636	7.42946	7.28894	20.5187	11.9879	7.32668	7.38986
ENSG00000138376	6.99668	0	3.9792	3.65172	1.37307	1.6446	2.64221	3.8869
ENSG00000176788	5.45887	93.7227	106.277	60.895	38.8517	17.9932	45.7559	93.4854
ENSG00000123685	0.641994	0	5.79068	0.677889	24.2311	1.43319	1.52732	4.34958
ENSG00000087088	3.46362	14.2094	2.97598	2.88716	25.7952	5.28798	4.31802	2.95094
ENSG00000198604	13.8056	0	4.30312	3.19102	34.8901	11.7291	15.7629	3.98966
ENSG00000076108	9.4382	0.0570734	6.98797	6.50174	2.95245	6.09312	8.24553	6.85092
ENSG00000123636	119.484	36.9026	17.9599	15.6661	72.0827	54.0847	30.1167	17.3133
ENSG00000105327	0.60326	0	0.802292	1.23592	0.586416	0.00884586	0.119232	0.924516
ENSG00000214413	5.01125	0	8.66038	7.22458	2.21372	10.3163	8.15144	8.25568
ENSG00000129151	41.4701	0	0.978287	0.519605	1.92766	0.00326688	0.221942	0.849002
ENSG00000174483	16.7339	9.35582	12.9643	13.0996	0	9.86063	4.66764	13.0025
ENSG00000179941	22.0419	55.5088	12.8608	11.5179	2.45452	18.0955	17.4985	12.4823
ENSG00000181004	4.74248	0	5.23642	3.73966	19.8252	0.0340953	0.00228727	4.81454
ENSG00000125124	97.2302	5.34353	21.4231	19.9805	7.01623	29.2078	67.0563	21.0165
ENSG00000140463	15.8323	0	9.95726	14.8485	23.1545	10.3818	23.7807	11.3359
ENSG00000251569	19.0061	135.517	22.793	19.1386	2.88673	2.01537	13.6516	21.763
ENSG00000138686	6.441	0	44.0162	35.4135	0.0152951	13.6119	15.5776	41.5914
ENSG00000122507	9.67842	30.6997	7.18952	6.4286	11.0668	10.2463	8.5817	6.97505
ENSG00000114439	9.29765	44.3935	8.13191	7.56678	8.95523	28.8895	18.7159	7.97262
ENSG00000187244	0.226205	6.08423	0.0895785	0.098184	0	0	0.00153861	0.0920041
ENSG00000132692	98.8794	0.0986911	11.6133	13.8637	1.71446	2.90675	352.095	12.2476
ENSG00000075790	9.12331	62.145	40.7409	38.1147	7.23788	15.3642	18.2607	40.0006
ENSG00000185825	14.1628	54.7426	35.3892	39.7835	49.2296	19.5976	13.0009	36.6278
ENSG00000050820	3.42005	0	3.64013	3.60285	0.352257	6.80281	2.57453	3.62963
ENSG00000137936	14.1244	20.7238	2.05507	2.30449	4.20913	0.00460225	1.00144	2.12537
ENSG00000064787	0.822034	0.061634	0.125424	0.511036	0.411358	51.8088	68.0909	0.234113
ENSG00000116752	39.8574	0	62.7914	63.4204	63.3657	71.622	14.6174	62.9687
ENSG00000141376	5.00882	27.3629	4.84633	4.4848	1.8531	6.24283	3.88597	4.74443
ENSG00000124243	3.24287	0	5.98841	8.05778	0.0180964	0.0164512	2.77323	6.57169
ENSG00000060982	0.230516	0	6.33812	14.9126	19.0033	5.02792	18.0448	8.75495
ENSG00000105552	27.935	0	5.46564	5.67163	1.88552	5.45989	9.26854	5.5237
ENSG00000107949	36.8925	24.3356	32.2985	32.4281	72.5266	18.596	37.6293	32.335
ENSG00000186666	6.03771	0.232579	3.84392	4.65445	2.48761	6.0466	7.69552	4.07238
ENSG00000114200	0.00819447	0	0.52511	7.36041	0.0210986	18.062	112.551	2.45172
ENSG00000248098	5.35693	100.181	5.97472	8.59329	10.8586	8.74609	5.5207	6.7128
ENSG00000083123	29.8905	51.4739	8.76065	9.29802	6.50048	5.22551	11.4103	8.91212
ENSG00000103507	11.125	10.052	5.76022	5.81154	0.300378	6.43025	7.31995	5.77469
ENSG00000142867	2.32305	0	4.55385	3.64838	0.27433	3.7434	3.50959	4.29864
ENSG00000119866	0.0191089	0	22.4838	13.7238	0.010588	0.95943	1.04945	20.0147
ENSG00000127152	0.0190027	0	2.1739	9.47273	0.807167	0.785479	1.51796	4.23116
ENSG00000171791	5.64017	0	2.0709	2.77995	6.92424	0.0922802	4.04977	2.27075
ENSG00000171552	0.65573	0	2.21089	1.98686	0.0418516	4.48938	1.7888	2.14774
ENSG00000137875	0.00541906	0	1.93109	0.816141	0	0	0	1.61683
ENSG00000153094	0.279975	0	1.67632	1.56228	5.67271	0.838106	0.209125	1.64418
ENSG00000126453	5.14468	0	0.383517	0.233602	0	0.34513	0.787788	0.341262
ENSG00000099968	4.13526	0	4.6788	4.008	2.96505	2.77712	7.62686	4.48973
ENSG00000188761	2.74126	0	2.28211	1.59375	0.00667022	3.75962	1.09161	2.08809
ENSG00000129473	5.29443	25.3938	14.1019	14.5067	3.70533	12.0188	3.86736	14.216
ENSG00000069399	1.06864	0	0.339489	1.20744	0.0556616	0	0.532128	0.584131
ENSG00000113916	47.021	23.1811	1.69717	9.42401	2.37592	4.74782	37.1382	3.87507
ENSG00000110987	1.81139	0	3.08688	3.72846	1.53085	2.74648	1.54687	3.26772
ENSG00000099385	3.91909	13.4436	0.895501	3.21135	0.756332	2.48173	1.82591	1.54825
ENSG00000186174	1.15841	0	0.765907	1.15918	2.92154	0.370835	0.82001	0.876755
ENSG00000029363	28.6288	67.4335	38.3369	36.6909	50.8922	30.1076	25.0776	37.873
ENSG00000197580	5.37268	0	12.8771	14.692	69.0822	12.9701	3.54302	13.3886
ENSG00000183337	0.82127	0	3.27398	2.27531	0.69159	2.07957	0.587499	2.99249
ENSG00000085185	0.755966	0	0.630922	0.901021	1.64674	1.00148	0.348248	0.707053
ENSG00000186716	0.399372	0	0.260429	0.183735	0.0031287	0.00307354	1.00506	0.238812
ENSG00000074582	21.4505	0	12.0114	10.9251	12.8412	11.5264	17.0355	11.7052
ENSG00000161267	8.9152	0	10.5889	11.4311	0.91789	0.965836	7.5161	10.8263
ENSG00000164039	104.796	96.2575	2.8281	5.93754	43.7239	27.9349	13.5059	3.70453
ENSG00000176697	2.42192	0	6.66224	0.699249	0.00329834	1.09088	3.07047	4.9815
ENSG00000166546	0.317646	0	1.02039	0.774821	0.00526349	0.765176	0.176259	0.951175
ENSG00000126581	2.82297	0	6.78351	5.50985	8.7522	2.57492	5.02632	6.42452
ENSG00000183092	6.27278	0	4.36114	2.72213	2.89433	0.135003	3.70666	3.89917
ENSG00000178409	0.642828	0	0.481694	0.553879	0.0068105	0.233201	3.76734	0.50204
ENSG00000188848	0	0	0.927647	2.54026	0.00430267	0.000495219	0.0368021	1.38218
ENSG00000162373	9.2484	0	32.5202	13.3869	3.06512	2.52217	8.55142	27.1272
ENSG00000151917	10.207	0	20.9771	28.7177	0.00914189	12.1798	13.362	23.1589
ENSG00000165626	3.93988	0.047677	0.8728	1.08425	0.0117186	0.0206054	7.05921	0.9324
ENSG00000167995	7.86738	17.3465	0.208294	0.531145	3.51315	22.5794	16.106	0.299294
ENSG00000127325	0.602112	0	0.0445018	1.33858	0.0039735	0.286735	22.6016	0.409254
ENSG00000142959	0.0309975	0	4.78727	12.5691	0.0422756	0.107222	0.68898	6.98068
ENSG00000105829	7.16012	23.2751	7.96025	8.37753	34.4691	9.10645	6.66433	8.07787
ENSG00000177951	3.83126	1.96506	4.07289	5.8022	7.09074	10.6443	8.95205	4.56032
ENSG00000133169	20.312	0	525.565	469.554	5.03341	85.9035	140.56	509.778
ENSG00000133134	41.7012	0	245.435	236.218	30.0035	64.6706	166.226	242.837
ENSG00000102409	67.2644	225.633	300.854	310.426	54.8051	213.144	179.477	303.552
ENSG00000184515	8.32236	0.475392	115.973	94.6491	17.5941	12.9892	30.4047	109.963
ENSG00000103429	2.68029	0	5.16324	6.51595	5.55423	4.40662	5.67449	5.54451
ENSG00000125864	0.00167169	0	1.94329	1.32353	0.00891596	0.0159132	0.19919	1.7686
ENSG00000182492	2.20799	242.091	0.0392691	0.213595	0	0.157658	19.8313	0.0884048
ENSG00000198908	2.79605	0	4.60037	6.01699	0.549192	4.26644	5.15452	4.99966
ENSG00000180828	0.711465	0	1.06072	0.275001	0	0	0.0843047	0.839255
ENSG00000134107	27.5521	0	12.0286	1.44535	2.43579	2.72384	2.4595	9.04557
ENSG00000123095	42.0028	0	7.06952	11.3898	340.591	38.336	25.1369	8.28723
ENSG00000145692	1.63105	0	1.68598	0.140481	0.0094158	0.0445946	0.651208	1.25036
ENSG00000132840	10.2734	153.424	3.92909	0.478887	0.0298128	0.0257152	0.34655	2.95661
ENSG00000122870	3.38899	6.94883	5.43197	2.13158	0	0.0022859	0.680879	4.50172
ENSG00000151746	23.0177	10.6461	15.0812	19.7213	4.97273	6.9957	11.0694	16.3891
ENSG00000185963	10.1379	0.216534	6.51877	5.95211	8.40112	7.51272	6.95972	6.35905
ENSG00000015475	11.9824	0	13.8216	13.3473	11.9258	3.57031	0.00482936	13.6879
ENSG00000100290	0	0	0.566049	0.235099	14.0713	1.08228	0.0132486	0.472767
ENSG00000136717	3.22134	3.69425	18.1315	19.5886	56.777	68.1689	2.84787	18.5422
ENSG00000110934	0.110663	0.0377536	0.0640258	0.0313869	117.458	0.0214945	0.0207615	0.0548262
ENSG00000147439	5.95065	0	11.7047	8.16017	0.730824	3.21324	7.0736	10.7056
ENSG00000110330	27.9059	4.60648	22.709	17.5522	49.5377	34.6153	24.0825	21.2555
ENSG00000023445	4.27349	14.9538	1.98057	2.957	0	0.93111	0.00553301	2.25579
ENSG00000115760	40.5632	4.46031	21.7282	20.8824	21.702	30.3089	24.584	21.4898
ENSG00000134897	10.4027	0	23.7971	24.5261	1.01795	8.77978	20.907	24.0026
ENSG00000166619	20.4174	65.2655	38.5589	44.8507	1.23543	12.5134	23.9055	40.3323
ENSG00000259571	25.1431	0	1.90722	1.18764	0	22.4735	11.375	1.7044
ENSG00000197299	0.0444931	0	0.364349	5.80196	0.00498197	0.704738	44.5876	1.897
ENSG00000108578	5.17078	36.727	3.05044	3.47364	8.81074	0.60742	11.3276	3.16972
ENSG00000135441	27.5001	12.0023	9.31599	9.69254	16.0544	21.6133	7.91042	9.42212
ENSG00000196072	20.0127	2.95769	52.4425	40.1673	19.1432	25.7944	14.8647	48.9826
ENSG00000189114	1.67128	0.0840979	2.27692	2.16204	0.0836795	7.86421	0.68833	2.24454
ENSG00000186222	11.4189	0	12.0996	9.44128	0	10.1292	9.68596	11.3503
ENSG00000104164	10.1791	0.0329133	18.7673	14.1807	13	14.4524	10.2391	17.4745
ENSG00000106605	15.2658	0	12.1874	19.0091	0	4.57999	5.40075	14.1102
ENSG00000090013	6.69595	0	3.90165	3.95917	8.62747	4.66139	0.0053742	3.91787
ENSG00000117475	23.1818	0.0392954	25.2254	22.1249	7.93957	19.7323	22.8963	24.3514
ENSG00000168487	4.14623	11.4123	1.40864	0.861129	0.00440652	2.0359	1.94366	1.25432
ENSG00000125845	0.396378	0	0.907772	5.83514	0	2.78823	7.0736	2.29661
ENSG00000138756	34.4976	3.76695	4.62595	4.02682	59.4869	4.5363	7.84121	4.45707
ENSG00000152785	0.00112146	0	0.46136	2.50613	0	0.00793652	1.99614	1.0377
ENSG00000125378	1.24811	6.76544	2.17814	0.815835	0.0329248	0.0338453	6.00107	1.79416
ENSG00000153162	0.00609248	0	0.188583	3.58392	0	0	0	1.1456
ENSG00000101144	24.2481	0	0.0657727	2.20745	0.00921643	5.4063	35.0911	0.66943
ENSG00000183682	10.4114	0	10.161	7.51561	8.72641	7.81033	12.6475	9.41536
ENSG00000116985	0.0134507	0	0.395155	0.321072	2.67418	1.12144	16.3955	0.374274
ENSG00000164619	3.62851	0.0429056	11.5502	5.56999	6.64719	0.0308846	7.99945	9.86458
ENSG00000107779	7.29569	0	0.974043	1.6676	1.54404	0.731858	1.53447	1.16953
ENSG00000138696	45.6772	0	0.842751	0.312868	0	0.18578	0.524621	0.693397
ENSG00000204217	5.0079	30.1489	23.4762	22.3134	2.52926	6.87822	12.3271	23.1485
ENSG00000165733	14.85	3.60274	17.3659	16.1669	27.2956	6.41119	7.43169	17.028
ENSG00000173068	0.241887	0	0.0100151	0.0181109	3.04935	0.0625091	0.00361994	0.012297
ENSG00000113734	2.5231	0	4.75419	7.29436	1.8767	6.79023	4.08055	5.47016
ENSG00000140299	10.2583	3.71524	7.37492	8.5169	17.9334	15.2333	11.2174	7.6968
ENSG00000176171	30.5538	0.188347	55.9429	39.3122	0.0466578	33.5711	17.8357	51.2553
ENSG00000104765	16.5309	0	41.4593	33.0228	23.2226	45.3391	25.8693	39.0813
ENSG00000163141	1.80044	0	0.703353	0.531225	0	1.09816	1.52369	0.654837
ENSG00000144857	3.72244	0	0.515071	0.110559	0	0.151428	1.28103	0.401055
ENSG00000145919	20.7983	0	14.2079	16.0562	27.1561	14.3469	24.1383	14.7289
ENSG00000038219	41.5153	30.5328	28.6827	32.3969	60.3748	25.7794	31.0042	29.7296
ENSG00000176720	0.654611	0	1.70368	2.25178	0.00631575	53.3241	2.3285	1.85817
ENSG00000183336	2.70673	0	4.28936	5.88815	4.48492	1.33954	0.00702619	4.74
ENSG00000163170	10.0661	0	15.8623	16.759	5.87603	5.11241	2.59866	16.1151
ENSG00000152430	0.264932	0	0.938579	0.370803	0	1.53296	0.0613369	0.778544
ENSG00000136122	1.49163	0	3.82496	2.98613	5.19215	3.85042	4.96078	3.58852
ENSG00000172331	3.54067	0	10.2268	12.3819	0.0408464	16.802	8.34319	10.8342
ENSG00000137274	5.2098	0	4.1007	5.95683	7.0161	0.00649784	2.41686	4.62387
ENSG00000162813	3.32546	0.0892754	5.29478	6.24294	2.9595	13.0851	4.84272	5.56203
ENSG00000157764	8.52468	33.2587	13.7992	12.4486	4.7448	5.87663	13.1399	13.4185
ENSG00000089234	8.41158	0	13.2364	10.7204	9.08836	7.6688	5.63808	12.5273
ENSG00000106009	9.9292	15.8259	6.64807	8.80384	7.21266	4.37378	5.21932	7.2557
ENSG00000012048	2.38529	17.4879	0.898596	1.27987	4.57411	1.91325	3.29675	1.00606
ENSG00000139618	1.25861	0	0.660716	0.235686	8.23342	0.564745	1.57018	0.540916
ENSG00000185515	6.50208	0	15.6594	16.3621	6.8641	4.09282	10.4786	15.8575
ENSG00000100425	7.72242	0.380281	10.7436	9.42179	10.949	5.77365	6.57698	10.371
ENSG00000169925	4.35882	0	2.54663	3.31085	13.9679	2.66666	2.13976	2.76204
ENSG00000141867	5.24765	2.12428	5.2985	5.28064	6.78158	4.49599	2.97992	5.29347
ENSG00000166164	5.1554	6.96244	5.04808	5.21914	9.44894	7.82993	6.31344	5.0963
ENSG00000112983	37.4322	50.0159	32.0348	30.3924	18.2171	19.3149	32.7279	31.5719
ENSG00000028310	7.5409	0	4.77638	4.0508	3.65179	5.68841	3.32644	4.57187
ENSG00000158019	12.7722	1.79344	21.6157	21.6236	38.434	9.75504	14.0862	21.6179
ENSG00000185024	0.737898	0.0155594	0.871706	0.954871	0.221568	1.44014	0.593141	0.895147
ENSG00000104221	3.40443	0	4.62466	5.21164	0.035016	2.13362	4.61751	4.79011
ENSG00000164713	9.48402	13.3147	5.89937	7.48954	16.6952	12.5361	1.35067	6.34758
ENSG00000184992	0.708905	0	0.89271	1.51783	0.2463	0.820732	1.6525	1.06891
ENSG00000182685	13.9544	0	11.9158	16.6674	21.5934	7.8277	5.5427	13.2551
ENSG00000136492	0.143166	0.0216988	1.11106	0.341093	0.00848641	0.00834213	0.015636	0.894033
ENSG00000113460	4.36499	0	11.5513	11.1621	8.69045	8.58894	14.9379	11.4416
ENSG00000254999	62.5459	38.6844	166.568	89.4331	62.2014	66.0184	77.009	144.827
ENSG00000174744	7.72265	4.65344	3.90948	2.66498	14.9868	6.97729	3.90369	3.5587
ENSG00000100916	8.68741	7.5639	11.3934	13.8169	0.300166	5.11282	10.9964	12.0765
ENSG00000162819	16.5495	0	13.0609	15.0493	84.5807	23.5709	20.6503	13.6213
ENSG00000156983	2.02112	0.27407	2.40505	1.44331	4.32585	0.263187	0.785651	2.13397
ENSG00000096070	3.62483	3.18454	7.48256	5.9385	0.0269137	2.70383	5.77978	7.04735
ENSG00000160469	0.874	0	1.96898	1.24488	0	1.32327	2.86006	1.76489
ENSG00000174672	7.77261	0	9.22508	5.73218	0.501084	2.6606	9.26826	8.24057
ENSG00000185658	29.1027	2.31085	39.5043	29.663	28.7983	19.7857	22.5337	36.7304
ENSG00000255568	2.55594	0	0.840108	0.914111	0	4.49	0	0.860966
ENSG00000165288	6.41694	0	4.32221	4.93545	5.96897	2.39259	9.34688	4.49506
ENSG00000168000	0.817186	13.8027	4.71272	5.88315	1.23745	0.565171	4.23229	5.04262
ENSG00000160058	16.1271	8.24039	15.4389	18.6192	15.0555	24.4088	12.2085	16.3353
ENSG00000172270	35.5258	348.839	37.2268	44.6718	13.129	40.1481	22.2386	39.3252
ENSG00000164061	1.89843	0	14.9389	8.72408	0.00417192	1.22381	3.78494	13.1872
ENSG00000119411	0.718989	0	0.559247	3.86514	0	0.0030083	0.0133159	1.49105
ENSG00000109743	0.648276	0	0.315014	0.440259	0	1.60196	0.221952	0.350316
ENSG00000095564	53.015	109.503	28.3279	19.9392	49.0222	38.2814	34.3976	25.9635
ENSG00000064726	12.1744	0	19.1829	18.8524	21.4288	9.3258	24.4605	19.0898
ENSG00000148925	13.1491	8.85826	53.357	29.3803	28.9131	9.34869	16.2846	46.5989
ENSG00000151136	0.558079	0	0.159253	22.018	0.220988	0.191962	2.19972	6.32039
ENSG00000233436	2.65512	0	1.82822	1.62326	0.0372722	0.138271	3.15546	1.77045
ENSG00000222009	2.09507	0	1.20862	0.360619	0.0138464	0.0199118	0.00303149	0.969602
ENSG00000133243	3.94131	23.0311	2.5253	3.29575	1.05463	4.20332	3.51516	2.74246
ENSG00000132640	8.24292	1.21475	16.4806	13.1754	4.53738	50.7169	18.3519	15.549
ENSG00000184887	1.84318	0	14.3937	13.8714	5.46636	2.76134	3.26559	14.2465
ENSG00000011114	7.82001	9.45939	6.96016	6.21842	23.2695	8.60023	12.0865	6.75109
ENSG00000189195	34.9264	0	30.2296	51.575	4.40883	31.7715	21.4424	36.2461
ENSG00000183826	10.3955	0.0431034	13.3239	7.12191	0.231567	3.82065	5.90051	11.5758
ENSG00000169814	9.66035	0	4.53811	10.6829	8.65667	12.1301	33.4714	6.2701
ENSG00000145741	25.7166	39.4738	34.42	37.4978	35.751	45.5212	29.329	35.2875
ENSG00000134717	6.63657	8.78485	13.6346	13.7053	16.8566	12.2026	8.02619	13.6545
ENSG00000133639	15.2027	40.713	11.533	37.9304	178.726	13.8043	54.135	18.9734
ENSG00000159388	17.0258	62.9011	3.49462	3.19725	85.1589	10.7972	13.8809	3.4108
ENSG00000154640	3.28574	0	7.14327	6.2932	8.35368	14.1041	17.0093	6.90366
ENSG00000010671	0.211201	0	0.433567	0.151115	20.5841	0.00224749	0.00171788	0.353955
ENSG00000112763	9.18249	0	9.2533	14.0528	10.014	2.75684	10.9334	10.6061
ENSG00000124508	1.66264	0	0.275006	0.918493	7.44782	0.381901	1.6192	0.456381
ENSG00000026950	4.6803	1.29894	0.525774	4.52182	18.3133	1.28546	18.0109	1.65211
ENSG00000186470	0.556273	12.4453	0.429535	2.91313	5.53212	1.88702	3.79701	1.12956
ENSG00000111801	0.997018	2.54594	1.81706	4.9064	0.481551	1.13946	1.33883	2.68783
ENSG00000165810	0.0306628	37.9278	4.13489	0.174738	0.982279	0.00434436	0.00458347	3.01867
ENSG00000166167	17.9621	25.4337	18.1034	15.7464	4.92379	6.49273	26.0023	17.439
ENSG00000169679	0.00090375	6.45441	0.134469	0.165449	0.0107163	0	0.00160377	0.143201
ENSG00000156970	0.00484164	0	1.35014	1.11963	0	0.00640545	0.00488983	1.28517
ENSG00000154473	34.8913	142.952	29.1262	24.4539	26.2112	50.0189	52.3452	27.8092
ENSG00000137656	5.77453	0	10.3123	11.0518	2.29365	8.3226	7.86026	10.5207
ENSG00000106245	6.36867	18.3518	14.2967	13.3415	0	5.60455	7.39145	14.0275
ENSG00000112276	0.00592761	0	1.11516	0.309359	0.00515953	6.8371	1.22358	0.888036
ENSG00000112578	2.73249	0	2.65734	2.45515	0	0.603354	6.2368	2.60035
ENSG00000005379	33.9874	0.0244327	13.0144	8.49979	3.21722	0.344948	22.4538	11.7419
ENSG00000082153	6.67529	0	9.4976	7.59686	9.71445	8.06781	8.37717	8.96185
ENSG00000136261	1.56405	0	21.1254	16.2101	8.8924	6.70619	5.97723	19.74
ENSG00000165507	3.5988	0	1.17432	2.29812	0.0354258	2.14357	1.46327	1.49107
ENSG00000183346	7.10931	0	10.858	6.68236	0.0490788	24.2051	1.22739	9.68106
ENSG00000148655	4.42163	0.0341741	0.563101	0.196784	8.19934	0.130975	3.33181	0.459851
ENSG00000176236	7.1482	0	2.5059	2.40019	19.5814	0.370754	0.0097733	2.4761
ENSG00000204683	10.7622	0	2.46849	2.71534	0	0.0380705	14.8713	2.53807
ENSG00000155640	3.68931	0	2.23173	2.60764	18.9484	4.17347	2.31312	2.33769
ENSG00000173088	12.8411	0	3.71669	3.80548	0.28527	14.8234	9.61487	3.74171
ENSG00000107815	0.453938	0	0.916673	1.33329	0	0.387224	2.23364	1.0341
ENSG00000165511	0.677725	0	0.659506	1.23088	0.0252993	0.00589617	0.786164	0.820555
ENSG00000166275	22.5277	42.2213	29.5343	35.3879	7.33408	35.8942	32.9116	31.1842
ENSG00000171224	9.18777	0	44.178	31.0202	0.0526845	0.319884	14.0044	40.4693
ENSG00000107738	11.6461	70.0316	0.0445423	0.0773984	95.6168	0.154868	1.1698	0.0538032
ENSG00000179133	0.255419	0	5.04921	1.034	0	1.47039	1.19798	3.91748
ENSG00000120029	8.93294	0.815636	6.86719	8.59397	2.347	8.64895	11.5483	7.3539
ENSG00000119965	13.3791	0	12.7514	11.5575	30.3064	19.9239	10.4186	12.4149
ENSG00000154493	1.32367	0	0.404622	0.22599	0.00525795	40.4646	20.9357	0.354273
ENSG00000120055	1.65882	0	0.740621	0.784969	1.89012	0.253118	1.06743	0.753121
ENSG00000171067	1.38573	0	4.0698	3.89045	0.457231	13.0167	7.05587	4.01925
ENSG00000158636	7.36751	11.3644	7.49959	7.5251	3.77713	5.97983	6.85702	7.50678
ENSG00000211450	11.601	0	53.2122	52.3981	69.2721	27.601	38.519	52.9827
ENSG00000180878	0.878044	0	1.22467	0.883153	0.0510054	0.0221128	2.49346	1.12841
ENSG00000174370	0.117682	0	0.787846	0.358438	7.09658	0.00380864	0	0.666812
ENSG00000149179	12.8852	0.663142	13.7643	9.77759	13.6262	10.1049	9.96798	12.6406
ENSG00000182919	11.6915	0	8.29698	10.1593	2.79525	12.2206	15.2008	8.82188
ENSG00000110696	16.9983	9.38259	27.1707	26.7608	24.297	15.465	26.8733	27.0552
ENSG00000109944	1.40547	0	4.41923	7.17472	0.0183952	0.158742	0.00394728	5.1959
ENSG00000166323	12.2618	0	0.497009	1.14074	0.870716	4.9033	2.85299	0.678452
ENSG00000175573	17.7294	39.0497	17.7157	14.086	42.0648	21.8917	29.8948	16.6926
ENSG00000137691	2.4025	0	0.897367	0.346684	0	0.0150694	0.349638	0.742151
ENSG00000180425	64.4891	467.559	75.977	61.6721	69.2628	262.41	104.465	71.945
ENSG00000149196	17.3943	0	22.4165	24.1061	29.4675	45.0584	33.9447	22.8927
ENSG00000166352	15.6821	0	23.496	14.2744	6.92539	11.0668	11.735	20.8968
ENSG00000173715	1.04976	0	16.7663	10.1294	1.53405	0.453012	2.26756	14.8956
ENSG00000168005	4.24822	0	1.87907	2.24763	2.78463	0.966879	3.5162	1.98296
ENSG00000185742	1.1132	0	43.6197	26.2876	0.0131171	0.385516	3.03629	38.7345
ENSG00000187479	1.82412	0	0.389068	1.99783	0	1.87744	5.42195	0.842517
ENSG00000139637	4.09581	35.6883	14.5192	16.7526	25.9869	6.10291	15.0819	15.1487
ENSG00000133641	6.55567	0	11.9689	11.9242	0.600957	3.98732	5.19735	11.9563
ENSG00000047621	21.7562	5.03341	28.4019	17.3746	22.8678	14.503	26.6846	25.2937
ENSG00000179088	0.241144	0	1.25364	0.301978	29.2883	0.169217	1.92252	0.985402
ENSG00000157895	3.27045	1.00108	5.70163	5.06714	5.34678	3.34678	6.82701	5.52279
ENSG00000151131	17.5601	0	24.9727	31.478	38.9983	18.4411	38.8267	26.8063
ENSG00000111412	16.4492	0.0825453	7.22532	6.92547	0.872484	7.35049	10.1589	7.14081
ENSG00000078237	14.2123	47.516	39.2379	20.8775	99.92	31.1999	19.7894	34.0628
ENSG00000177627	6.74845	0	2.29382	2.03669	0	0.0100869	1.57157	2.22134
ENSG00000185306	4.1611	0	0.426635	0.249816	0.742464	3.58162	3.77364	0.376796
ENSG00000182993	2.39711	23.0582	1.44339	1.85576	0.160953	2.31115	3.36548	1.55962
ENSG00000130921	6.33732	0.496806	5.35262	6.78973	5.07504	3.27663	3.94678	5.75769
ENSG00000174206	3.46859	0	4.16741	1.28494	1.17143	4.32277	2.22014	3.35495
ENSG00000214700	0	0	0.956261	0.395796	0	0.137489	2.49862	0.798287
ENSG00000204954	7.71586	5.97029	10.2455	10.1598	14.9657	3.48108	9.40818	10.2213
ENSG00000235162	2.23904	0	2.16563	3.30079	37.3029	1.76239	0.730115	2.48559
ENSG00000174456	11.7033	0	28.7855	21.5977	47.1598	71.1328	21.6492	26.7596
ENSG00000133935	10.3992	0.774499	19.8749	26.1585	20.1937	11.837	18.5648	21.646
ENSG00000179933	10.0842	153.102	6.28043	8.7061	19.5012	30.3379	16.1035	6.96413
ENSG00000227051	13.03	0	11.1591	6.82198	7.19717	8.89218	3.71677	9.93666
ENSG00000170270	8.38775	0	25.0664	24.8682	0	7.25346	14.078	25.0105
ENSG00000133943	35.1422	1.25089	8.21743	9.36209	24.6106	13.1827	13.2226	8.54006
ENSG00000087302	14.4235	18.9069	15.7948	17.7523	37.0663	39.1475	14.1698	16.3466
ENSG00000197734	0.519367	0	1.24181	1.09327	0.0387494	2.72299	2.56612	1.19994
ENSG00000156411	54.5191	19.3225	97.0994	85.4834	35.0507	45.1824	38.6689	93.8253
ENSG00000179476	7.48248	0	5.84393	4.55428	12.3656	5.05971	7.52275	5.48043
ENSG00000139971	27.1441	0	14.6561	11.0905	5.1585	2.15508	18.7607	13.6511
ENSG00000140104	0.670895	0	3.43806	2.10616	0	0.653278	0.50626	3.06265
ENSG00000185347	0	9.27812	0.982018	0.625522	0	1.61076	1.17235	0.881535
ENSG00000100802	11.9441	0	2.35152	2.73469	9.56917	3.56058	7.9671	2.45952
ENSG00000169758	0.207639	0	1.96826	1.92664	0	0.0329671	1.02372	1.95653
ENSG00000169609	7.48929	0	5.85568	5.97679	3.73552	7.39685	6.63025	5.88981
ENSG00000186073	3.14326	0	3.20799	4.58384	13.0365	3.58609	6.15822	3.59579
ENSG00000166920	2.21122	0	0.277058	0.558258	0.031693	3.24366	0.0320609	0.356318
ENSG00000188549	3.13316	0	0.142273	0.811028	1.67947	5.78358	2.33203	0.330769
ENSG00000128891	1.65996	0	2.40963	3.12899	0.0367112	0.948862	0.98502	2.61239
ENSG00000205363	10.0296	0	5.15706	11.654	0.0608165	2.30342	7.05873	6.98829
ENSG00000189227	9.10764	2.58091	26.249	25.4845	0.0361594	17.9215	18.4559	26.0335
ENSG00000130731	15.3866	30.7532	32.6576	29.3672	30.4538	24.552	23.3024	31.7301
ENSG00000166780	7.29509	0	33.1245	33.8445	2.09955	14.3402	25.3798	33.3275
ENSG00000166455	8.13672	0	6.695	4.60301	0.0126495	7.50232	4.62123	6.10535
ENSG00000185716	11.0338	18.6279	20.397	16.5155	4.60801	11.2853	17.4585	19.3029
ENSG00000185905	0.0121233	0	0.0335634	0.0379902	1.58546	0.0236032	0.0342261	0.0348112
ENSG00000140688	11.5913	128.428	10.1522	12.3144	30.0706	10.9557	11.4335	10.7617
ENSG00000162062	0.705942	0	4.17293	3.06892	0	0.00347778	0.102156	3.86175
ENSG00000103544	11.2761	0.13329	8.02299	9.1906	9.05644	18.4737	13.4458	8.35209
ENSG00000125149	4.90384	68.2061	5.19324	4.64205	30.9296	11.5618	4.14942	5.03788
ENSG00000166246	0.867558	0	0.760727	0.438655	1.49661	1.62997	0.00966612	0.669947
ENSG00000182831	9.32218	0	14.8113	13.2221	5.66784	12.3091	11.3352	14.3634
ENSG00000159761	3.97381	0	1.15819	1.61384	7.35167	3.42605	0.346449	1.28662
ENSG00000155330	1.97414	0	6.38767	2.90708	1.11343	0.986544	3.61213	5.40662
ENSG00000153446	33.3445	0	0.503889	0.415354	1.12736	0.371073	0.00739567	0.478934
ENSG00000174109	7.49333	0	16.5214	15.4505	18.714	3.07301	11.434	16.2195
ENSG00000196118	0.554394	0	1.2759	0.573836	1.18542	0.266784	0	1.07802
ENSG00000260456	0.397598	0	1.19253	0.881649	0	1.37293	0.733167	1.1049
ENSG00000212734	1.20849	0	6.29273	4.99975	0.0138356	3.85184	20.6896	5.92829
ENSG00000197322	0.00134987	0	1.59905	1.9265	0	0.0710014	0.0192384	1.69135
ENSG00000180336	0.480085	0	1.46589	0.898809	0	0.0556681	0.0592248	1.30605
ENSG00000154768	4.94588	0	3.58981	3.71517	0.101687	0.054654	2.51764	3.62515
ENSG00000196544	2.48437	0	1.37899	1.30412	0	3.94139	0	1.35789
ENSG00000178927	4.16398	0	3.1247	3.04931	23.5028	6.18303	3.07269	3.10345
ENSG00000214226	0.00538943	85.0848	3.56696	4.56787	2.94559	2.12118	6.20009	3.84908
ENSG00000185504	2.61554	0	6.23861	9.27625	13.6508	3.4291	3.5326	7.09481
ENSG00000108666	17.4414	0.127183	12.7708	17.077	1.93975	8.57581	7.00811	13.9845
ENSG00000167230	0.0714424	0	1.35741	1.01597	0	0.6021	2.40789	1.26117
ENSG00000141219	9.34318	0	13.6042	13.2471	3.26274	6.6146	11.5621	13.5036
ENSG00000074356	24.6034	5.93397	14.4121	17.2347	20.4452	54.4592	22.3277	15.2077
ENSG00000224877	35.3758	0	34.0249	29.125	13.7542	9.63999	12.8926	32.6438
ENSG00000179294	0	0	1.68158	0.445932	0	0.150141	0.675564	1.3333
ENSG00000141428	7.85504	0	12.4291	12.8528	4.28156	16.4532	26.8796	12.5485
ENSG00000152242	4.22729	0	10.788	6.64735	0.0409548	4.09034	1.11771	9.62093
ENSG00000177576	16.1402	11.9509	20.32	27.9133	2.1315	30.2705	13.6522	22.4603
ENSG00000231824	0.0273503	0	0.396551	21.0483	0	0	0	6.21748
ENSG00000166845	0.445947	28.3568	0.575881	0.597244	10.5502	5.1373	7.32199	0.581902
ENSG00000141452	19.0874	82.7768	15.6784	13.8318	69.3219	23.9289	9.34344	15.1579
ENSG00000131943	8.3243	0	19.2074	16.4924	19.7631	12.4492	7.51582	18.4422
ENSG00000177025	46.3586	0	1.88227	2.92695	0	5.78311	6.20912	2.17673
ENSG00000228300	8.92786	0	2.66208	3.70634	1.34994	10.5003	3.19176	2.95642
ENSG00000119559	2.10606	0.0411146	1.91629	1.44363	5.29665	2.78536	2.47444	1.78306
ENSG00000131944	0.142463	0	0.548278	0.499923	0.0288282	2.82283	1.212	0.534648
ENSG00000123144	32.083	42.5324	38.4171	39.39	16.6088	46.5616	29.5652	38.6913
ENSG00000105072	5.62897	0	3.19049	4.95144	1.60782	1.71497	0.530987	3.68684
ENSG00000198723	1.10783	0	0.677753	0.568784	0.0102907	1.08061	0.943042	0.647039
ENSG00000160392	1.04743	0	0.483394	0.65699	0.0177295	0.95502	0.0294442	0.532324
ENSG00000167747	1.84305	0	1.4757	1.59899	4.19572	1.5208	3.4095	1.51045
ENSG00000142444	1.38256	17.9344	3.48372	3.25635	7.46695	8.05278	3.50725	3.41964
ENSG00000104979	33.1938	32.7323	33.3741	26.2371	14.0416	15.0678	20.9802	31.3625
ENSG00000188493	11.1063	0	0.272661	0.922446	23.5154	6.13585	0.792544	0.455811
ENSG00000132016	0.643421	0	1.51716	1.71949	0	0.00254368	0.405457	1.57419
ENSG00000006015	34.8236	17.4045	58.303	52.5402	83.2534	13.7549	29.1899	56.6787
ENSG00000130813	14.4764	10.2408	19.8847	21.6946	13.3493	3.71282	8.50891	20.3948
ENSG00000185453	1.82107	9.94892	1.08979	1.26355	1.28671	0.965459	0.490718	1.13877
ENSG00000174917	20.2412	0	18.8549	17.8058	18.6214	25.9221	13.6681	18.5592
ENSG00000183397	0.748202	0	0.355202	0.492083	2.20781	0.0354909	0	0.393784
ENSG00000221916	8.22163	0	7.64476	6.88794	86.6148	3.30375	25.7274	7.43144
ENSG00000130173	0.968757	0	1.06839	1.57456	0	0	0	1.21106
ENSG00000235034	4.64022	0	3.97771	6.15218	0	14.7285	1.27826	4.59061
ENSG00000197223	4.28423	14.2436	9.11153	8.55289	10.15	5.97615	4.61624	8.95407
ENSG00000106392	9.04771	0	8.643	7.32276	8.33577	34.2082	9.28481	8.27087
ENSG00000171155	12.6812	0	17.1525	28.5477	0	33.2786	43.7194	20.3644
ENSG00000108561	12.8912	0.119098	17.7466	19.124	0.0432034	20.4389	9.6511	18.1348
ENSG00000131094	0.786814	0	0.0595351	5.74293	0	0	46.9576	1.66147
ENSG00000144119	9.60247	0	3.99459	5.01197	2.04326	1.68351	46.8217	4.28135
ENSG00000165985	0.158972	0	5.0131	0.607346	3.06441	0.383757	0.00574778	3.77129
ENSG00000173918	0.0244906	18.4792	0.110066	0.136161	0.00519048	0.00224978	0.00125759	0.117421
ENSG00000145861	0.0217725	0	0.490488	6.1171	0.0534444	0.275166	2.52735	2.07641
ENSG00000082196	6.34762	46.7572	5.07327	6.32641	4.31082	33.5505	29.8361	5.42648
ENSG00000172247	4.86915	2.33962	12.7313	21.4278	6.88575	4.74012	2.03152	15.1826
ENSG00000133466	1.60151	6.68566	0.827784	0.823393	0.0945749	4.11768	0.0314535	0.826546
ENSG00000163145	2.48201	1.85518	0.571942	1.95795	0	0.178495	1.36658	0.962606
ENSG00000184471	2.87003	0	0.103488	0.174936	0.0167463	0.0150629	0	0.123627
ENSG00000205863	0	0	1.13518	3.8864	0	0.00264241	0	1.91064
ENSG00000205850	2.07448	0	1.93728	1.64972	0	2.1482	0	1.85623
ENSG00000159403	2.81515	0	2.85871	0.777375	0.0103789	0.114634	1.94592	2.27206
ENSG00000139178	1.20237	3.94238	2.09348	0.283753	6.6984	0.10548	0.175285	1.58338
ENSG00000173728	0.00749097	0	1.16786	1.65538	0	0.00428429	0.0181642	1.30527
ENSG00000179397	7.67681	0	3.9057	3.13559	0.024309	3.8592	1.74236	3.68863
ENSG00000180999	0.00740419	0	0.548437	0.670205	0	1.68046	2.73991	0.582759
ENSG00000116922	2.70335	36.5536	5.86514	4.83666	0.00880263	1.92207	1.92703	5.57525
ENSG00000000460	3.31336	0	3.22841	2.8916	6.63754	4.74897	6.65277	3.13348
ENSG00000162817	0.738406	5.40433	23.8504	2.01541	0.0140359	2.90085	0.606677	17.6959
ENSG00000197982	45.6952	0	18.6453	25.6135	9.5662	91.3546	9.11498	20.6094
ENSG00000162384	21.4335	32.6786	16.4806	23.0397	33.9235	31.9143	23.1366	18.3294
ENSG00000143633	13.0223	36.8807	8.08718	10.7367	10.2176	7.27635	6.52375	8.83398
ENSG00000203709	1.35345	0	2.81462	2.20217	4.298	0.726775	0.967516	2.642
ENSG00000162913	1.35187	0	2.0629	1.69245	0.804364	0.222533	2.33968	1.95849
ENSG00000203910	2.49858	0	8.65396	6.68099	0.0312138	0.358266	7.8449	8.09785
ENSG00000131591	4.47378	56.2018	8.2785	7.01637	0.0121592	4.85771	4.72246	7.92275
ENSG00000143110	14.0919	0	8.29532	10.7172	39.7077	4.99804	5.88405	8.97797
ENSG00000187889	5.7849	0	1.94215	0.955175	0	0.0062752	0	1.66396
ENSG00000198912	5.21439	3.75214	3.04626	4.3925	18.4137	8.71442	4.33777	3.42571
ENSG00000179902	11.0567	0	5.59365	4.46494	0.0755589	2.00594	0.0285956	5.27551
ENSG00000119280	22.8129	0	0.954657	1.83048	0.710938	36.7866	3.96736	1.20152
ENSG00000188004	7.36683	61.1503	7.96452	6.84898	0	1.02826	8.08682	7.65009
ENSG00000116667	12.4219	0	6.91056	8.48146	0.0115601	0.359707	18.4285	7.35334
ENSG00000142686	7.64215	0.0617815	20.8545	18.5596	4.02556	4.63082	4.87056	20.2076
ENSG00000213057	5.82643	0	5.2747	6.19426	0.00812817	0.013047	5.61601	5.53389
ENSG00000239887	0.00391815	0	4.4369	2.56504	0.836475	0.0422454	11.9705	3.90929
ENSG00000198520	32.5551	0	8.2077	4.90537	10.8202	1.36062	1.06351	7.2769
ENSG00000221953	6.21542	0	1.31493	2.35767	0.0293935	1.54724	0.388458	1.60884
ENSG00000228594	1.14605	0	2.42628	4.32675	0	1.83781	0.290055	2.96195
ENSG00000157181	59.2547	80.3217	66.0228	52.695	37.0429	52.7955	46.8578	62.2662
ENSG00000143793	9.763	0	11.826	9.7413	8.32917	9.19183	8.38074	11.2384
ENSG00000143612	23.0588	101.167	50.5108	54.0302	3.91462	68.7714	47.5066	51.5028
ENSG00000164008	10.3373	0	9.16444	10.191	0	20.6084	11.2837	9.45378
ENSG00000162642	54.1229	0	39.9556	25.2413	56.4266	45.6445	27.3382	35.8082
ENSG00000203724	0.536168	0	8.62741	7.13505	0	0.396386	0	8.20677
ENSG00000143443	5.06346	0	2.65634	3.76806	15.1569	8.67352	8.27788	2.96969
ENSG00000125462	266.411	0	9.54729	18.2564	1.9037	11.1523	157.684	12.002
ENSG00000162757	3.87603	0	2.21625	3.2333	0.281274	6.89551	0.00372859	2.50292
ENSG00000162585	3.25908	0.0346129	3.76702	3.5713	0	1.94146	1.50156	3.71186
ENSG00000203685	3.94907	0	4.91504	1.11167	0	0.634493	2.58229	3.84301
ENSG00000125899	1.86579	0	1.96742	3.54233	0	4.57461	6.5791	2.41132
ENSG00000088854	42.2632	0.0237068	22.0713	17.3422	38.5458	19.1295	18.551	20.7383
ENSG00000171984	7.23391	0.370394	4.44201	4.11832	26.9404	9.93261	9.8105	4.35078
ENSG00000101084	4.72697	75.9942	8.17567	7.41279	15.599	9.28027	4.67595	7.96064
ENSG00000101220	0.809587	0	4.47979	7.21587	21.262	2.01709	5.71695	5.25099
ENSG00000196476	15.0718	0	7.71636	4.35858	2.1164	2.65592	5.06755	6.76993
ENSG00000160226	7.33896	0	5.08199	6.17488	2.19692	7.53026	4.65362	5.39003
ENSG00000160298	5.1628	0	1.32862	1.01313	0.0231123	2.24049	1.63963	1.23969
ENSG00000159079	12.4242	97.272	51.0104	43.6671	18.8906	19.3074	11.419	48.9406
ENSG00000154642	2.83237	34.9013	0.829612	0.463124	0.0110617	34.1642	2.02766	0.726313
ENSG00000128346	6.3907	0	0.586825	2.94256	2.01949	1.83009	1.47856	1.25082
ENSG00000128254	0.0445954	0	3.56549	0.891496	0.723433	0.2833	3.09173	2.81179
ENSG00000215012	1.1646	0	3.40477	2.741	0.0225991	2.17742	1.48004	3.21768
ENSG00000100249	9.63715	0.376194	0.480551	0.289224	0.117228	0.204182	0.221181	0.426623
ENSG00000188511	0.0013131	0	0.425672	0.0209575	0.787494	0.0580944	1.81346	0.311598
ENSG00000184208	3.08069	0	1.41236	1.7282	0.166762	1.27312	0.97631	1.50138
ENSG00000157617	6.09014	0.805998	3.68587	3.83959	1.52976	0.789141	2.02861	3.7292
ENSG00000172375	1.71466	21.2671	4.49404	4.13685	1.96191	2.62437	1.18859	4.39336
ENSG00000168014	3.33509	1.73149	4.41749	3.5343	0.182125	3.61954	2.5815	4.16855
ENSG00000198535	0.353691	0	0.391283	2.49432	0	0.00288541	0.925502	0.98405
ENSG00000183186	0.0404032	0.0678298	2.62957	2.13778	0	0.700453	2.48086	2.49095
ENSG00000225556	0.445977	0	1.18453	0.0328671	0.0149515	1.82863	0.0443165	0.859918
ENSG00000241962	2.03387	47.0203	2.39373	2.19451	0.00418628	0.0959551	0.750697	2.33758
ENSG00000197927	0	0	0.0917972	0.112614	0	0	1.70621	0.0976645
ENSG00000119147	0.98554	0	3.46734	1.37414	0	0.00827835	0.0165352	2.87735
ENSG00000115998	11.6381	31	5.7847	4.94285	13.3802	6.27927	11.3672	5.54741
ENSG00000118961	4.85192	0	7.34391	8.0437	0.672883	3.60671	12.3636	7.54116
ENSG00000163026	0.671653	0	2.40171	3.29011	0	2.44143	6.46919	2.65212
ENSG00000162972	12.1462	58.8893	10.6209	12.016	0.107889	12.1843	9.47094	11.0141
ENSG00000135974	11.6862	7.85406	10.9518	11.4568	8.66337	11.4261	4.2917	11.0941
ENSG00000150873	0.689248	0	2.43703	0.628088	0.0214855	0.166877	1.60941	1.92716
ENSG00000239605	2.52659	0	0.349814	0.478404	0	0.00126565	1.76206	0.386058
ENSG00000187944	18.7406	0	4.27091	6.44748	0	0	10.1289	4.8844
ENSG00000168887	15.3621	59.4551	3.93467	7.2061	42.3944	16.917	20.5155	4.85676
ENSG00000178074	14.1533	0	18.6998	10.6935	0.127374	25.8045	8.56336	16.4431
ENSG00000204128	79.8081	0	16.9884	8.91702	0.00434607	14.3064	36.2981	14.7134
ENSG00000177994	4.63988	0	2.60632	1.80789	0	0.0517294	0.0328145	2.38127
ENSG00000237651	100.624	15.9489	91.4023	77.777	47.4053	92.6922	24.0258	87.5619
ENSG00000186132	12.2598	0	9.28467	6.93455	27.3243	26.2274	15.0777	8.62226
ENSG00000188674	3.27971	0	66.9699	50.1171	23.4041	2.6426	62.4598	62.2197
ENSG00000159239	0.0139108	0	1.26569	1.3229	0	1.45447	3.80522	1.28182
ENSG00000182600	24.352	0	2.08322	1.73303	0	3.28558	2.84887	1.98451
ENSG00000187699	6.13972	0	3.48782	4.86228	0.00499147	17.7897	6.86803	3.87523
ENSG00000125730	0.466095	0	0.140606	0.152198	270.353	0.336038	0.0222251	0.143873
ENSG00000114405	10.9901	0.0391412	61.6979	51.9478	7.18477	8.91068	25.1352	58.9497
ENSG00000163608	15.7513	3.34772	19.0616	13.8002	18.6587	11.2242	25.172	17.5786
ENSG00000088543	17.2537	0	6.92406	9.97934	8.82617	2.99695	3.33311	7.78523
ENSG00000131379	1.61584	0	0.734578	0.507469	0	0.504118	2.69981	0.670565
ENSG00000174928	6.0478	0	12.3514	15.9116	17.5016	6.8586	9.93772	13.3549
ENSG00000198590	0.00164077	0	2.12855	3.99109	0	0.210505	1.73603	2.65353
ENSG00000179021	8.29625	0	9.55642	8.59501	0.00481217	17.8635	13.5573	9.28544
ENSG00000163632	4.32631	0	6.06382	4.94209	0	0.609094	1.01582	5.74765
ENSG00000114529	0.389547	0	0.580831	0.0530765	0	1.84106	0.0050829	0.432077
ENSG00000181744	13.2019	27.1644	13.2762	8.54129	18.8925	26.6638	9.12876	11.9416
ENSG00000188315	5.82859	0	5.23676	5.31178	9.9857	3.79703	3.93384	5.2579
ENSG00000163689	0.250208	0	1.14698	0.757286	0.00266468	0.0303174	0.00456443	1.03714
ENSG00000187068	4.59037	0	2.27025	3.26802	4.89483	0.103841	21.5937	2.55148
ENSG00000180044	0.710697	0	17.287	5.21145	1.77447	2.84883	0.0117556	13.8834
ENSG00000123838	0.133662	0	1.05259	2.88236	0	1.65268	2.2487	1.56833
ENSG00000154274	23.0795	0	0.35391	0.178447	24.0043	1.02598	7.62409	0.304454
ENSG00000174792	2.17618	0.225647	0.320066	1.93493	0.0349948	7.77672	0.0127569	0.775234
ENSG00000056050	14.8756	0	35.0687	42.8144	5.48524	57.9101	16.9728	37.2519
ENSG00000164074	10.3782	0.118055	10.6679	10.3	6.02138	6.61632	6.92015	10.5642
ENSG00000164096	33.1772	205.343	64.2986	49.6077	95.723	19.7041	23.2239	60.1578
ENSG00000174749	0.00182725	0	3.18248	0.800779	0	3.56529	0.000772947	2.51117
ENSG00000151470	3.73163	0	4.65524	4.86864	12.3188	5.91391	4.53406	4.71539
ENSG00000164123	0	0	2.70091	0.524596	14.5438	0	0	2.08749
ENSG00000205208	1.59588	0	2.64395	2.36556	0.0175436	10.7216	9.24463	2.56548
ENSG00000205129	14.4091	0	36.3313	20.5663	2.83708	8.61258	18.8009	31.8878
ENSG00000243449	68.6984	34.0919	64.2588	81.8902	16.3224	224.139	48.7128	69.2284
ENSG00000181215	0.0661803	0	1.99088	1.27554	0.0144747	0.855823	0.0024792	1.78925
ENSG00000237136	0.245231	0	1.02102	0.757794	0	0.123255	7.07354	0.946828
ENSG00000106804	13.1627	0	1.78383	3.40239	0.0121865	9.22736	3.8255	2.24004
ENSG00000197405	0.159577	0	0.690359	0.447352	13.5529	0.0213741	0.434472	0.621865
ENSG00000113583	21.9012	146.586	23.0737	26.4214	123.802	44.2833	59.4425	24.0173
ENSG00000248874	0.673878	0.662944	1.90396	1.50314	13.4613	0.742594	0.560233	1.79099
ENSG00000082213	5.99697	47.3939	12.2034	11.2033	0	1.35598	10.5837	11.9215
ENSG00000181904	16.8007	0.924245	20.8843	21.9602	27.1081	26.8808	25.2323	21.1875
ENSG00000151881	8.70503	32.3314	14.351	13.2769	0.186408	5.97592	23.8877	14.0483
ENSG00000172244	5.82367	0	11.4687	4.68777	14.5452	7.93251	3.55335	9.55739
ENSG00000197603	21.7403	0.436788	28.1365	25.4952	20.5691	8.09344	18.4233	27.392
ENSG00000161010	0.824626	0	1.38031	1.69632	0	0.421172	0.756364	1.46938
ENSG00000215217	2.58198	0	12.1124	9.12853	0	0.00176729	0.00271157	11.2714
ENSG00000205765	11.6257	14.328	9.46615	10.331	27.7729	16.4939	10.0569	9.70992
ENSG00000197536	7.50655	12.8735	1.70473	4.87042	9.2807	5.63535	18.5491	2.59701
ENSG00000204661	0.0105796	0	0.0387883	0.0227633	0.0174268	1.01847	0.0176926	0.0342714
ENSG00000164241	9.63129	0	6.11637	6.00713	3.89913	2.17418	7.38902	6.08558
ENSG00000178722	2.64861	0	0.0924328	0.0441722	0	8.99854	22.0088	0.07883
ENSG00000186577	28.1049	23.2353	32.842	39.029	14.2009	49.5523	17.8084	34.5859
ENSG00000196821	4.07509	0	5.84214	5.58026	1.19708	2.85349	2.72238	5.76832
ENSG00000112539	3.12535	0	1.1006	0.862909	0	0	6.1358	1.0336
ENSG00000185127	8.56896	0	12.7693	14.4754	21.5669	11.1417	21.174	13.2501
ENSG00000197261	0	0	4.35081	1.27213	0	0	0.016055	3.48305
ENSG00000203872	3.58626	0	10.8376	8.52599	19.7525	3.33306	5.05347	10.1861
ENSG00000213204	0.102087	0	6.25594	4.18914	0.0107156	0.00134604	0.974165	5.67339
ENSG00000185689	3.90546	0	2.1641	3.09581	30.2346	1.97248	0.082008	2.42671
ENSG00000130349	17.9654	0	18.3891	28.9445	11.3807	5.68445	13.0445	21.3642
ENSG00000221821	67.4005	0	23.4302	35.6989	185.769	60.025	29.1301	26.8882
ENSG00000137434	9.39683	0	2.24333	2.30948	0	4.16103	3.5292	2.26198
ENSG00000112308	50.671	21.9569	58.6107	37.4355	250.839	46.0016	41.3549	52.6422
ENSG00000198663	6.40322	0.0378873	11.3412	12.8871	5.34306	24.8283	14.3784	11.7769
ENSG00000203711	0.0500817	0	5.88451	0.889384	0.0901021	0.0205126	0.0368719	4.47658
ENSG00000112936	0.00608466	96.2808	0.0291057	0.0752028	0.0275999	0.0332781	0.0156497	0.0420987
ENSG00000244291	1.24069	0	5.57835	2.48531	9.88873	11.1283	4.5163	4.70654
ENSG00000136197	27.6753	0	14.8895	13.1455	73.9696	10.2062	16.3684	14.398
ENSG00000146576	6.33265	0	5.92107	5.89311	3.63184	5.39333	8.48094	5.91318
ENSG00000153790	1.92849	0	0.420498	0.827996	21.5768	2.91167	0.195253	0.535356
ENSG00000146826	2.90484	1.65328	3.05902	4.18702	15.281	1.74101	4.84447	3.37696
ENSG00000122783	1.07206	0	0.90922	1.23871	5.83511	0.59383	1.86584	1.00209
ENSG00000146540	4.44231	19.4667	7.96384	7.50104	1.32709	4.65613	4.60758	7.8334
ENSG00000164898	37.2383	47.5079	12.5118	16.9478	28.1025	41.2749	19.4751	13.7621
ENSG00000164746	0.00378323	0	1.29845	1.12485	0	0.00626532	1.07493	1.24952
ENSG00000164603	8.72483	0	10.5237	9.10297	16.0306	1.30029	10.6344	10.1233
ENSG00000185955	37.2842	0	0.943787	0.801214	5.24155	15.2772	19.4885	0.903602
ENSG00000164645	0.0131009	0	1.82915	0.595164	0.036865	0	0	1.48133
ENSG00000243317	33.621	0	10.0075	12.9181	34.0816	15.7438	18.6659	10.8279
ENSG00000176919	4.98708	0	0.998212	1.07754	0	0.560508	0	1.02057
ENSG00000177335	5.0139	0	1.70674	1.89814	0.0441906	3.53421	0.0945522	1.76069
ENSG00000182307	6.86233	0	8.65142	8.71627	22.9809	8.57172	6.47323	8.6697
ENSG00000165084	0.518094	0	2.56034	10.6493	0.00217157	0.0017786	0.00158154	4.84031
ENSG00000156172	3.54478	0	3.86113	2.88402	14.522	5.01034	0.967847	3.58572
ENSG00000176907	0.00690298	0	1.12308	85.5933	0	14.443	1.61128	24.932
ENSG00000213865	15.3649	0	15.1739	10.5718	15.3003	13.0487	14.8297	13.8767
ENSG00000169085	16.477	56.5756	30.1402	12.6633	0.0122096	30.7877	32.7778	25.2141
ENSG00000164743	7.81343	0	4.82224	1.46952	0	0	5.14662	3.87724
ENSG00000241852	5.35893	0.0675927	1.80112	2.40771	6.91956	2.13496	1.34244	1.9721
ENSG00000176731	26.3619	14.5505	36.0952	33.818	40.2264	23.7332	37.2857	35.4533
ENSG00000189376	18.931	19.9809	8.91714	12.1408	5.1313	12.1206	8.18651	9.82577
ENSG00000213563	3.50035	0	3.28081	2.92981	3.70477	0.164353	1.126	3.18188
ENSG00000198917	33.4815	0.0807259	7.6096	14.0774	10.8552	15.1717	12.2638	9.43262
ENSG00000160345	3.58498	0.120282	2.9856	3.06009	0	1.05482	1.07575	3.0066
ENSG00000204352	0.794868	0	2.67127	2.18356	0	0.0139163	1.37926	2.5338
ENSG00000174038	1.01278	0	3.09949	2.1738	0.00781397	0.82987	3.71018	2.83857
ENSG00000204711	0.0124661	0	1.13185	0.825035	0.0303061	0	0.00741469	1.04537
ENSG00000180539	0.501739	0	2.50883	2.51139	0	0.0340088	0.479505	2.50955
ENSG00000148362	112.545	137.078	57.5939	63.6324	182.726	55.1861	65.681	59.2959
ENSG00000230185	3.04042	0	0.646165	1.09572	0	1.23491	3.44944	0.772877
ENSG00000187753	3.1935	0	0.882721	0.947134	0.0391248	5.01508	1.23673	0.900876
ENSG00000136932	5.23474	4.59877	5.56626	5.50712	8.45536	7.00089	4.30097	5.54959
ENSG00000171159	6.77819	0	29.6488	15.2763	5.27001	4.67216	4.10136	25.5977
ENSG00000204446	0.86656	0	0.414283	0.247067	0	3.53795	0.10287	0.367152
ENSG00000164972	20.7845	0	9.87764	11.5022	0.0347009	5.64201	2.54678	10.3355
ENSG00000148120	7.42921	57.6492	14.8145	11.4181	6.58541	43.7856	10.9482	13.8572
ENSG00000135045	4.45724	10.5575	11.6743	8.85361	0.0134137	8.212	7.08884	10.8793
ENSG00000156017	3.12976	0.0325615	18.0908	7.27477	0	6.23796	10.2427	15.0422
ENSG00000157653	11.5735	0	0.499121	0.188831	0.0257184	1.20083	0.10552	0.411662
ENSG00000186354	0.274816	0	0.420816	1.06038	0	0.00105454	0.656148	0.601084
ENSG00000179058	7.83737	0.240217	1.20222	0.456871	0	0.132739	3.64294	0.992136
ENSG00000165118	2.73009	0	1.8861	2.88403	2.83591	1.5037	3.03917	2.16738
ENSG00000183784	0.0276153	0	0.0580248	0.150626	70.9248	0.0138706	0.0210298	0.0841256
ENSG00000238227	0.426728	5.35113	1.49844	1.32784	0	1.26388	0.737094	1.45036
ENSG00000147894	7.6486	0	22.6394	24.3399	65.4175	18.6953	13.5386	23.1187
ENSG00000136819	3.71534	0	10.4594	12.2514	8.81265	9.36347	7.55511	10.9645
ENSG00000165181	7.50301	9.35356	3.18234	2.77567	20.1169	2.45561	6.88316	3.06772
ENSG00000155621	2.70154	0	1.88255	1.55324	3.43732	6.4827	4.60295	1.78973
ENSG00000165233	40.3417	0	15.7363	11.1193	17.7727	13.3666	24.9618	14.435
ENSG00000165698	7.22948	0.0794209	5.71175	6.95425	0.0199512	3.73182	3.01253	6.06196
ENSG00000157693	3.79081	0	13.0122	6.52763	10.9897	2.5793	11.7899	11.1844
ENSG00000154975	0.335138	0	17.416	2.56932	0.00743531	0.378221	58.7168	13.2313
ENSG00000063180	9.4981	0.365308	68.6887	21.7862	4.37031	7.74293	9.47017	55.4687
ENSG00000074410	4.33404	0	0.156817	0.221577	0.00764858	0.00355011	1.08575	0.17507
ENSG00000185015	2.08826	0	2.16066	2.36272	0.0192454	0.403222	4.49925	2.21761
ENSG00000104267	62.8541	301.982	1.73813	60.6469	10.5034	635.676	5.03328	18.3423
ENSG00000164879	4.90921	0	3.12258	4.77535	0	0	1.14975	3.58843
ENSG00000167434	1.2704	81.3745	11.4047	5.7727	0.02609	0.00939485	1.74744	9.81723
ENSG00000169239	3.20525	0	2.04896	2.4003	3.69099	1.44398	0.665136	2.14799
ENSG00000168748	0.0449774	0	14.2736	6.93976	0	0.00712474	0.00538958	12.2065
ENSG00000178538	11.778	0	1.01701	4.38981	7.5717	1.56933	20.4277	1.96767
ENSG00000120159	19.1816	0	10.6108	15.682	0.0125502	14.8622	9.67573	12.0402
ENSG00000135932	7.22077	1.83338	16.1787	12.5858	15.9784	16.4005	7.90588	15.166
ENSG00000102547	13.3492	0.83902	12.2562	10.3694	1.65479	6.03019	19.1979	11.7244
ENSG00000099991	5.02499	0	10.854	7.21963	1.58435	5.72225	3.04049	9.82964
ENSG00000134508	34.222	0.0336948	2.02473	1.77332	6.13276	0.298987	16.135	1.95387
ENSG00000149679	3.04525	0	4.84522	7.29444	12.2046	2.83438	2.6901	5.53556
ENSG00000157782	0.179299	7.46195	21.9805	4.27854	2.42456	1.37681	2.51379	16.991
ENSG00000175544	3.38165	0	0.3711	0.363016	26.9673	2.13973	1.27393	0.368821
ENSG00000100314	0.739267	0	0.73669	2.04662	0.02624	0.884877	3.02827	1.10591
ENSG00000154040	4.73799	0	7.79597	8.4468	12.85	9.45723	1.87461	7.97941
ENSG00000158966	49.2088	2.68799	4.71314	1.17923	0.00927555	0.00833449	4.90371	3.71707
ENSG00000141837	3.02584	0.152472	15.954	16.9963	4.15034	0.75194	22.978	16.2478
ENSG00000148408	4.77365	0	23.8889	25.8342	0.0069338	0.508987	0.0384645	24.4372
ENSG00000151067	2.45508	0	10.1723	8.51431	0.00769114	0.381703	2.29448	9.70496
ENSG00000157388	1.91979	0.0501469	12.8125	14.9916	6.06206	0.309032	14.8228	13.4267
ENSG00000198216	0.229065	19.8464	15.7048	11.5679	0.00216811	1.10184	3.92196	14.5388
ENSG00000006283	0.0993534	0	7.24868	6.64681	0.00249425	0.0349775	5.59434	7.07904
ENSG00000100346	0.0343813	0	5.31196	3.72029	0.00581193	0.0828896	0.0061621	4.86333
ENSG00000153956	8.97084	0	33.7328	30.3463	0.023475	23.9021	25.4579	32.7783
ENSG00000007402	0.75654	0	1.6564	8.23883	0	0.100837	4.67431	3.51174
ENSG00000157445	7.43169	0	36.3617	33.052	0	0.17891	15.5889	35.4288
ENSG00000067191	17.9724	0.0548565	5.37031	4.24319	0.968484	0.887603	2.22586	5.05262
ENSG00000165995	42.9004	8.31476	47.4075	27.8054	5.74852	5.46598	12.2048	41.8825
ENSG00000167535	0.51737	0	9.97191	2.90153	0	0.203509	1.98107	7.97904
ENSG00000182389	5.39094	13.9631	22.0467	18.7656	16.4885	1.99328	16.681	21.1219
ENSG00000166862	0.0594234	2.99011	10.8573	18.9432	0	1.16538	5.09282	13.1364
ENSG00000006116	0.498343	0	37.1244	26.8564	0.0324847	1.29353	4.51377	34.2302
ENSG00000075461	0.921527	0	0.225358	2.92554	0.0131742	0	22.7292	0.986435
ENSG00000105605	2.49382	0	1.72153	2.61529	0	0.782094	3.8652	1.97345
ENSG00000142408	0.617366	0	21.1545	25.7259	0.145485	1.12572	5.42281	22.443
ENSG00000105298	1.77134	0	0.896472	1.06225	3.50433	2.17258	0.725486	0.943198
ENSG00000151893	12.4031	0.18946	8.98024	7.72214	37.1565	8.84797	11.1755	8.62563
ENSG00000116161	8.98657	3.0011	29.0184	31.9716	16.3577	32.0914	14.6859	29.8508
ENSG00000084774	8.42737	3.43416	4.35304	4.02179	1.78069	2.7517	4.22116	4.25967
ENSG00000182985	59.9932	0	16.3071	20.1337	0.0424637	28.885	39.7318	17.3856
ENSG00000175161	23.6347	0.0173569	58.0226	58.7108	4.16912	62.4231	69.9382	58.2166
ENSG00000162706	4.376	0	9.31033	12.8207	3.27889	2.20424	4.0203	10.2998
ENSG00000105767	4.21378	0	2.50701	7.60223	0.0131111	18.4003	13.2221	3.94316
ENSG00000163618	11.3651	0	41.6959	45.0627	1.27397	3.15392	16.533	42.6449
ENSG00000081803	10.4905	59.3775	34.9433	0.968084	0.00411242	1.13078	8.07397	25.367
ENSG00000104327	0.440708	0	2.98135	12.8556	0.0288538	0.0138403	0.487636	5.76453
ENSG00000172137	0.00761182	0	0.456937	61.6324	1.71399	0.0176699	0.18764	17.7
ENSG00000012822	17.2423	51.0411	29.7432	31.4384	9.4821	15.7509	16.0067	30.221
ENSG00000136436	9.604	111.217	10.9403	7.56683	19.2145	9.96298	9.96476	9.98944
ENSG00000064989	1.10119	53.3674	4.10268	0.25309	0.00538527	0.0996309	58.5526	3.01763
ENSG00000122786	8.09174	68.0446	16.4963	21.1044	0.00911706	28.3739	31.3994	17.7952
ENSG00000185933	0.00461358	0	1.18783	0.123053	0	0.00397798	0.00229986	0.88771
ENSG00000138172	0.185313	0	2.59211	0.743153	0	0.272821	0.00487347	2.07096
ENSG00000198668	115.892	183.297	319.345	251.542	65.7516	146.436	126.301	300.234
ENSG00000143933	135.532	148.923	398.749	241.555	186.358	257.968	124.4	354.442
ENSG00000160014	8.80047	24.985	22.7062	18.5489	10.4242	12.2422	6.66374	21.5344
ENSG00000129007	5.71456	0	2.23998	2.23229	9.2163	1.54461	2.51782	2.23782
ENSG00000183166	3.31213	0	3.35304	5.91005	0	1.08837	0.719748	4.07377
ENSG00000179218	19.8124	6.71311	9.68358	25.482	12.1796	19.8413	31.4831	14.1366
ENSG00000128595	30.4904	13.985	30.4374	32.3916	20.9435	28.8665	25.3687	30.9882
ENSG00000130643	1.52167	0	74.2625	221.785	0.0483399	6.65564	8.44241	115.844
ENSG00000134072	27.1532	0	33.1853	20.9807	7.22321	4.85369	12.8891	29.7453
ENSG00000183049	5.76135	41.1948	34.8654	11.1838	4.911	3.79058	6.6032	28.1905
ENSG00000008118	1.0864	0	23.084	20.8967	1.30364	0.152801	0.362741	22.4675
ENSG00000070808	3.12696	0.271298	34.4839	9.83419	1.96131	2.93289	2.30132	27.5361
ENSG00000058404	14.608	0.0551937	39.5944	41.7093	0.772467	3.15219	5.51044	40.1905
ENSG00000145349	8.116	10.3761	36.0744	21.474	20.8903	9.61801	18.5533	31.9591
ENSG00000148660	148.001	32.2795	32.6173	32.301	6.41755	6.58002	16.1208	32.5282
ENSG00000162545	46.3442	0	219.284	147.783	19.8164	258.147	43.5605	199.13
ENSG00000163888	0.312343	40.9988	6.02426	30.9747	8.73984	1.88291	2.25086	13.0569
ENSG00000152495	4.29722	0	16.4885	8.09726	1.02302	2.03465	8.71681	14.1234
ENSG00000004660	2.20303	0	16.4125	3.87452	1.09809	0.065825	0.515984	12.8785
ENSG00000110931	5.62543	31.0428	28.5722	8.35986	9.11959	6.33653	3.40042	22.8751
ENSG00000143919	62.0144	34.4219	6.3849	9.07655	16.9055	21.0227	27.8151	7.14357
ENSG00000164076	0.781474	0.0384893	67.6913	59.9785	13.2186	1.62174	4.8928	65.5173
ENSG00000164615	23.4171	0.417915	58.0827	63.6119	2.22351	38.7266	29.1253	59.6412
ENSG00000130559	14.1215	0.0292376	10.9723	10.7122	2.95074	7.17387	4.79085	10.899
ENSG00000118200	26.1613	3.19427	33.1272	37.0885	16.6107	16.9081	41.8037	34.2437
ENSG00000076826	6.01734	0	5.43198	7.05724	0	0.220487	2.51438	5.89008
ENSG00000171735	26.382	1.64332	34.9459	50.7203	12.6679	17.1463	50.1374	39.3921
ENSG00000108509	6.16978	0.0420278	8.75026	7.76181	2.94563	3.52483	7.79942	8.47165
ENSG00000111530	5.69313	7.3623	9.89374	12.7293	1.33653	9.2957	15.054	10.693
ENSG00000144712	2.10792	0	10.5117	12.6097	0	2.9588	4.35243	11.1031
ENSG00000171302	0.308314	9.14797	0.324818	0.461371	0	0.610444	0.122153	0.363307
ENSG00000127022	22.5245	21.6748	26.8335	62.7563	53.4742	61.5026	66.372	36.9588
ENSG00000131236	14.7217	14.6005	20.3377	14.3624	48.789	16.5401	18.1802	18.6535
ENSG00000112186	4.71638	0	123.442	86.8971	1.06855	8.77702	35.1117	113.141
ENSG00000014216	5.33473	0	3.58314	4.79728	8.26911	0.520794	3.08986	3.92536
ENSG00000142330	3.66022	2.97499	3.42008	3.06939	3.12579	4.03556	2.56776	3.32123
ENSG00000162949	0.76081	0	0.73171	0.550271	0.00575948	2.08704	0.00451367	0.680569
ENSG00000162909	86.2129	20.6645	6.85786	17.0859	0.0225741	15.5987	33.8279	9.74076
ENSG00000092529	15.1197	0	3.20423	3.94261	19.4504	248.61	7.83307	3.41235
ENSG00000131375	15.9162	16.2456	18.903	22.4469	11.8675	16.1629	26.591	19.9019
ENSG00000135773	2.05232	0	0.387569	0.172788	0.00645458	6.89096	0.00841164	0.32703
ENSG00000126247	6.10614	22.411	14.0181	12.7691	29.1027	16.3783	2.41229	13.6661
ENSG00000135387	13.0374	5.53364	10.6218	11.9653	33.0282	12.7094	14.7251	11.0005
ENSG00000110888	37.7426	15.9817	55.5837	47.7072	17.8416	5.91533	24.1553	53.3636
ENSG00000105519	3.94711	4.48619	1.21476	1.94968	0.608274	4.97202	1.35512	1.4219
ENSG00000180881	16.4253	7.29543	26.6879	17.8456	1.1852	7.69516	13.6827	24.1956
ENSG00000152611	0	0	1.3637	0.168632	0	0	0	1.02685
ENSG00000116489	39.2647	70.6783	23.6751	21.7408	39.3412	23.6832	34.7682	23.1299
ENSG00000198898	11.0632	0	18.8111	14.3705	22.8965	9.43454	14.4226	17.5595
ENSG00000077549	9.88131	0.290761	8.93303	14.1152	120.157	6.19977	10.0581	10.3937
ENSG00000198286	0.00244985	0	0.137489	0.108595	25.0861	0.00846975	0.00193939	0.129345
ENSG00000141527	0.205448	0	0.101799	0.0779944	6.96281	0.17535	0.394633	0.0950895
ENSG00000204397	0.00413927	0	2.56977	0.0580048	7.4781	0.0132793	0.00720314	1.8618
ENSG00000132357	0.689159	28.579	0.0251938	0.0142991	2.76771	0.00339425	0.00459566	0.022123
ENSG00000105483	4.46113	12.986	0.747068	0.803502	37.5591	5.64386	3.03691	0.762975
ENSG00000187796	1.25467	0	0.501122	0.541218	7.65474	0.32835	0	0.512423
ENSG00000153048	6.09812	0	0.878933	1.78687	6.89584	9.63829	1.52881	1.13485
ENSG00000213995	23.7821	0.071376	21.8474	18.1481	20.1626	17.7396	23.7548	20.8048
ENSG00000142453	1.98883	0	2.72842	2.69458	0.479536	1.06952	1.97507	2.71889
ENSG00000172508	0.28281	0	0.888044	1.47384	3.31868	320.278	1.48261	1.05316
ENSG00000110619	3.27717	0.025174	5.09334	6.93446	0.553863	4.12233	3.35373	5.61228
ENSG00000134905	4.43735	13.9058	4.50413	4.77958	10.6833	2.53797	4.9167	4.58177
ENSG00000164326	1.69528	0	27.9382	0.912034	0	2.45771	2.94239	20.3206
ENSG00000118307	3.95944	0	8.94211	7.23524	5.95597	0.0852228	3.35479	8.46101
ENSG00000108349	13.4332	0.792943	12.8323	15.2576	8.09116	18.2087	16.468	13.5159
ENSG00000166734	13.8631	7.48465	21.6621	26.1803	2.70148	19.5795	20.4731	22.9356
ENSG00000127995	19.4081	0.0703422	33.7166	56.8564	51.6822	32.9034	43.9652	40.2388
ENSG00000147044	3.70772	0	5.44828	7.08942	0.944271	2.40427	24.9122	5.91086
ENSG00000167971	2.99114	0	1.49876	1.56445	0.86313	0.620167	1.09554	1.51727
ENSG00000177303	3.78447	0	0.476965	0.383796	0.0082268	2.32757	3.21095	0.450705
ENSG00000137752	0.0101071	0	0.847236	0.0540643	158.711	0.00912926	0.00492483	0.623671
ENSG00000003400	0.0527661	0.033255	0.0652636	0.0850795	15.5877	0.112868	0.00882054	0.0708489
ENSG00000106144	2.6236	0.0262016	2.93255	2.14233	1.02862	7.47858	3.26907	2.70982
ENSG00000164305	34.2272	0	9.97667	13.5337	0.0130089	16.5032	11.9178	10.9793
ENSG00000138794	17.8357	0.347425	7.15744	8.40611	12.7674	5.93663	5.0933	7.50939
ENSG00000165806	29.6637	0	1.01493	0.865915	0.00932484	0.946858	0.675381	0.972926
ENSG00000064012	2.26956	0	2.15675	1.47747	5.80727	0.0083274	1.53789	1.96529
ENSG00000132906	12.1114	0	3.4155	3.27492	1.57833	4.08888	1.45636	3.37588
ENSG00000143318	7.68277	0	12.2132	4.72197	0	0.139602	0	10.1017
ENSG00000087589	0.0229128	31.9457	0.109962	0.0872226	17.8709	0.116481	0.0143148	0.103553
ENSG00000153113	9.51409	18.3766	11.2199	11.2861	7.18695	11.1848	6.13722	11.2386
ENSG00000121691	48.3671	101.508	8.63108	1.38729	22.1623	25.7359	19.3781	6.58934
ENSG00000166762	3.7563	0	12.6583	8.802	10.0024	3.2131	2.36185	11.5713
ENSG00000152705	3.72739	0	0.59317	0.737407	0	0.976092	0.0048892	0.633825
ENSG00000099338	0.500143	0.0878185	0.377406	0.442569	0.867987	0.270476	2.08018	0.395773
ENSG00000105974	0.00280403	14.5512	1.16266	0.0650765	0	1.0131	1.2956	0.85329
ENSG00000105971	0.00236327	24.4546	2.7955	0.733346	0.00379436	1.17695	6.40488	2.21426
ENSG00000078699	26.4353	0	18.2456	15.3145	8.37208	13.3592	11.7203	17.4194
ENSG00000129993	0.00404544	0	1.86486	1.0497	0.41755	0.00749342	0.00168041	1.6351
ENSG00000067955	15.4214	7.61282	3.76522	6.29737	18.4269	29.3064	42.7967	4.47894
ENSG00000110395	3.93388	0	4.357	4.51355	20.2457	2.5175	3.60557	4.40113
ENSG00000114423	3.53025	9.13509	2.0427	3.57044	3.43987	4.28799	8.35764	2.47331
ENSG00000105879	2.73746	147.134	7.33799	5.50462	1.44277	13.2393	10.1133	6.82123
ENSG00000102924	0	0	1.32829	6.26147	0.0127553	0.00137302	0.00808287	2.71876
ENSG00000141668	0.00355602	0	19.4067	7.52169	0.00450466	0.00221043	3.07198	16.0568
ENSG00000139899	2.88399	0	0.684346	0.168182	0	0.00196867	0.178738	0.538859
ENSG00000054803	0.017883	0	24.8291	54.1292	11.6245	0.0150061	0	33.0877
ENSG00000159228	39.1464	103.396	9.05794	9.67175	5.54437	206.555	41.4501	9.23095
ENSG00000159231	7.38026	0	2.96704	3.40142	0.0904642	0.259037	6.41901	3.08947
ENSG00000145439	15.2914	3.20293	15.019	15.4311	25.1583	27.8704	36.1981	15.1351
ENSG00000172785	1.03835	0	1.97463	2.2773	4.80038	0.670423	1.30811	2.05994
ENSG00000136682	3.37521	0	4.56699	4.79977	3.88406	2.56262	1.64324	4.6326
ENSG00000147996	1.32446	1.37031	4.12958	4.83959	4.50577	1.01909	4.53235	4.32971
ENSG00000204790	0.728422	4.24388	2.23451	1.76673	1.6234	0.340468	1.26567	2.10266
ENSG00000108468	7.87653	0	11.6364	14.8192	3.44147	14.8824	5.22626	12.5335
ENSG00000122565	14.0255	20.1143	27.1956	27.6589	35.5298	30.5891	29.2924	27.3262
ENSG00000141582	2.85156	0.0643705	4.88894	5.64212	9.35519	8.77361	10.2545	5.10123
ENSG00000094916	16.138	11.2049	9.9432	13.52	14.8415	7.70335	13.8821	10.9514
ENSG00000183741	2.48647	10.3546	4.61912	4.78668	2.81622	2.96905	4.01544	4.66635
ENSG00000100307	2.74642	0	5.45273	6.34315	8.48784	12.1778	5.52462	5.7037
ENSG00000100211	18.4607	10.2638	18.1714	17.6197	0.662993	12.2414	7.38331	18.0159
ENSG00000132024	8.77451	0	18.06	19.9937	7.13599	7.75471	11.9279	18.605
ENSG00000154222	5.20656	13.8104	4.56227	4.84316	5.7994	3.03073	0.775717	4.64144
ENSG00000048342	22.3414	15.0754	8.03248	15.3318	0.633464	5.0048	15.9542	10.0899
ENSG00000188649	30.6168	0	2.96568	4.35336	85.8816	13.0412	7.35341	3.35682
ENSG00000060339	58.4489	45.3614	44.5848	42.53	66.4418	39.4683	45.0527	44.0056
ENSG00000183287	0.0361486	0.0355747	1.18336	0.685326	0.0344764	0.10618	0.0147673	1.04298
ENSG00000171097	17.5099	0	11.9652	13.9213	0.714164	10.594	10.1221	12.5165
ENSG00000137944	27.4066	0	25.3972	30.5644	4.49285	39.3482	54.721	26.8536
ENSG00000176476	9.38006	6.8395	8.80882	10.5926	0.0182493	16.1107	8.42606	9.31159
ENSG00000150636	7.52153	0	7.33293	3.01023	7.44547	3.68652	5.18759	6.11452
ENSG00000167131	2.49214	0	0.499811	0.298287	0	0	0.132253	0.443009
ENSG00000173581	1.20224	0	1.86523	1.67495	0	1.28241	2.33362	1.8116
ENSG00000159884	2.66254	0	5.60547	7.01039	8.29002	1.95766	5.58389	6.00146
ENSG00000181378	0	0	1.06136	0.156576	0	0.575176	0	0.806333
ENSG00000005059	2.58791	0.042189	1.39059	10.2205	0	1.66427	1.64584	3.87939
ENSG00000168491	0.391171	0	5.88025	2.00602	0.00884491	0.130029	0.0526806	4.78825
ENSG00000164221	7.80694	0	20.9526	16.8154	64.5899	31.7386	9.19782	19.7865
ENSG00000103021	2.68861	0	4.67681	4.66938	11.6691	2.85422	0.919361	4.67472
ENSG00000105479	2.14569	0	0.303499	0.462345	0.00626568	0.00744129	0.789722	0.348272
ENSG00000136710	2.98101	0	7.23992	11.4093	19.285	7.26408	15.72	8.41512
ENSG00000159873	3.42339	0	4.53909	4.91377	17.4672	8.56967	3.18931	4.6447
ENSG00000160799	13.1933	26.6744	11.2035	12.8427	21.1785	10.4838	7.10051	11.6655
ENSG00000147144	0.447594	9.2731	1.78498	2.27836	1.37709	0.366788	2.2799	1.92405
ENSG00000176714	6.3067	0	1.84626	2.58061	7.23236	7.39008	11.1026	2.05324
ENSG00000151773	0.590683	0	1.57669	1.7986	2.25805	6.27028	4.40354	1.63923
ENSG00000007080	7.81394	7.30615	16.3075	12.1803	12.4102	16.7683	5.99437	15.1442
ENSG00000169193	3.43438	0	7.46797	10.1183	1.16967	3.5807	5.39126	8.21501
ENSG00000164366	2.29967	0	2.18022	3.41092	0.018378	3.42437	1.91826	2.52711
ENSG00000180347	0.00442606	0	0.535439	0.394849	0.00380905	1.15651	0.00446627	0.495812
ENSG00000244607	5.24159	0	3.23039	1.72077	0	0.948991	1.33574	2.80489
ENSG00000104957	26.2992	11.4781	18.0242	24.5149	27.3743	17.4756	21.707	19.8537
ENSG00000004766	13.2122	0	22.9723	23.4899	18.8051	11.0536	20.1826	23.1182
ENSG00000100147	12.307	0	16.9203	19.2512	39.0054	11.3276	25.2852	17.5773
ENSG00000128596	11.2587	0	20.5233	47.283	23.197	5.30734	12.0105	28.0658
ENSG00000185298	5.97061	0	3.4632	3.42058	7.56215	3.55664	0.441357	3.45119
ENSG00000163006	5.41444	0	6.21037	6.36364	0.716182	4.73008	1.39413	6.25357
ENSG00000175455	19.4436	11.8824	25.2602	18.013	7.78659	10.5132	36.3451	23.2175
ENSG00000163492	1.03357	4.47684	0.245117	0.845366	0.30176	0.22833	0.015346	0.414304
ENSG00000135637	7.16526	0	3.46343	3.55828	2.73911	0.524751	5.73178	3.49016
ENSG00000266302	23.4047	2.46047	40.4475	24.6951	7.99433	4.53386	21.374	36.0075
ENSG00000205212	1.17854	1.90666	11.4369	0.778098	0.0693722	0.876024	0.0426929	8.43256
ENSG00000135205	10.2429	18.1978	11.5671	9.33984	24.8971	9.14921	46.0718	10.9393
ENSG00000153237	3.86357	0	12.4662	17.1474	0	1.58902	3.30453	13.7856
ENSG00000181982	1.74267	0	2.59168	3.4435	0.578324	1.58319	1.80595	2.83178
ENSG00000149548	11.4671	0	0.931902	1.58166	0	5.09228	4.13381	1.11504
ENSG00000144395	0.219422	0	0.259632	0.425409	0	5.4854	0.00235976	0.306358
ENSG00000198003	7.67282	0	1.56632	0.957863	1.08739	0.469232	0.349881	1.39482
ENSG00000198865	14.7513	0	4.23399	17.8655	0.0083082	11.9029	24.2296	8.07619
ENSG00000248712	0	0	0.495472	0.328882	16.6691	0.00334797	0.0120459	0.448516
ENSG00000197599	13.0593	0	3.31418	3.78294	0.0540258	4.75432	3.3122	3.4463
ENSG00000163749	1.86565	0	4.70949	0.488522	0	0.137101	2.00769	3.51976
ENSG00000183401	16.5712	10.1944	8.44412	5.90871	12.9824	39.1136	9.08087	7.72948
ENSG00000203952	16.2735	0	0.365554	0.950377	0	6.84988	12.7318	0.530393
ENSG00000236624	7.35901	40.1813	0.720295	1.11147	13.7957	3.50306	5.64158	0.830552
ENSG00000198937	43.3919	0	24.5732	35.5302	0.0549782	36.4674	19.5751	27.6615
ENSG00000175820	4.71229	0	1.3665	1.21034	12.7408	0.0612973	1.07619	1.32249
ENSG00000159588	0.559872	0	0.205034	0.442858	0.0144161	1.93174	1.5878	0.272067
ENSG00000120262	1.9661	0	3.0737	2.05497	0.0327385	0.0736869	2.1927	2.78656
ENSG00000164989	12.2579	0.552195	14.7227	10.6124	7.18093	3.09556	6.22374	13.5642
ENSG00000154479	12.2849	0	4.76301	2.50785	0	0	0.109464	4.12736
ENSG00000154781	37.3875	43.0234	26.4161	29.6752	45.1508	30.1555	24.7574	27.3347
ENSG00000151838	0.0304607	0	14.9415	1.93853	0	0.0543021	3.4508	11.2764
ENSG00000119636	8.86719	13.9826	9.73168	9.3257	0.016713	10.9911	3.52102	9.61725
ENSG00000255994	0.0452932	0	27.3179	16.6076	0	0.760513	0	24.2991
ENSG00000166960	0.00466777	0	1.47509	1.15132	0	0.0051438	0	1.38383
ENSG00000122483	14.069	5.734	10.6039	7.99285	41.9451	7.44201	5.58572	9.86792
ENSG00000101997	10.1707	0	7.41181	4.68225	26.0365	9.56742	5.43534	6.64245
ENSG00000177868	5.79061	0	23.7223	24.6145	67.7648	16.533	2.70944	23.9737
ENSG00000159214	7.71608	0	8.62191	5.13122	3.57311	0.225593	2.20763	7.63802
ENSG00000147419	45.6882	0	33.8009	18.2556	10.1417	8.93624	12.357	29.4193
ENSG00000024862	26.712	6.1805	87.9837	62.1713	4.90223	32.1	15.8571	80.7082
ENSG00000160050	7.16406	0.0795618	2.859	6.16232	0	2.01636	7.99068	3.79008
ENSG00000151468	2.31634	107.837	18.6517	5.31543	0.0135655	1.76638	4.12234	14.8927
ENSG00000186409	3.71114	14.9183	7.62802	4.50284	0.309536	0.960408	2.06135	6.74715
ENSG00000109881	2.44916	0	14.9655	8.63017	3.09728	0.315661	1.24316	13.1798
ENSG00000173421	0.0405249	1.74999	0.268918	0.278477	0.0121918	0.00860812	1.77396	0.271612
ENSG00000163885	1.88826	0	1.06253	0.744913	0	0.275535	0.308302	0.973009
ENSG00000145075	2.60929	0	11.1579	6.20967	6.54323	2.12213	3.88204	9.76316
ENSG00000141519	2.05962	0	1.3114	1.22737	0	0.596278	0.747278	1.28772
ENSG00000186710	1.14437	0	1.35061	0.114843	0.0250381	0.411613	0	1.0023
ENSG00000180329	6.66724	0	12.8344	7.94027	9.42712	6.52215	7.05145	11.4549
ENSG00000108588	17.6454	10.1244	20.5555	23.9504	9.78122	27.5134	28.4139	21.5124
ENSG00000152492	17.5495	30.1934	5.35887	10.3312	41.1794	5.69365	116.807	6.76038
ENSG00000164051	9.14756	0	3.79502	4.22296	5.77675	1.77128	5.94359	3.91564
ENSG00000120860	27.4593	32.2678	23.948	22.0194	69.1568	57.4659	23.9638	23.4044
ENSG00000176155	3.94584	3.23295	7.41722	5.94318	1.46208	0.955587	3.1075	7.00174
ENSG00000160124	13.2578	0	13.478	17.1146	3.79479	4.46757	10.5215	14.503
ENSG00000133773	8.9701	0	11.1431	10.1975	9.20036	8.92951	5.56873	10.8766
ENSG00000108091	6.76896	0.860011	12.171	7.51789	19.8354	2.43508	5.87556	10.8595
ENSG00000104983	10.1483	0	4.97786	4.62781	5.86416	2.85536	0.878658	4.87919
ENSG00000130783	4.17693	0.050057	2.93756	2.11689	0.0237897	0.869268	0.0560931	2.70625
ENSG00000135127	1.09177	0.0386787	18.2234	18.4814	0.00625215	0.0126698	2.31095	18.2961
ENSG00000139537	0.93321	0	9.23668	10.4694	0.0119192	0.637133	2.94868	9.58414
ENSG00000180376	18.553	10.2993	34.2303	35.6357	13.1824	14.5595	28.6525	34.6264
ENSG00000166510	0.00128609	28.1319	5.59375	0.15023	0.0159942	0.00382074	0.803411	4.05943
ENSG00000198624	0.029276	17.3001	0.293374	0.212957	4.95984	0.093142	0.00185723	0.270708
ENSG00000216937	38.3905	25.4669	20.1654	22.8394	27.9456	18.1102	33.2122	20.9191
ENSG00000253276	0.791135	0	1.4564	2.5279	2.72247	3.71095	1.00694	1.75842
ENSG00000186714	0.0395764	0	0.59248	0.893684	1.17003	0.446905	0.525546	0.677378
ENSG00000163040	1.59944	2.55721	2.66513	1.88589	0	0.00915598	0.00576405	2.44549
ENSG00000152076	0.672492	7.71886	0.84423	0.611767	0	0.739718	0.0039029	0.778708
ENSG00000120647	6.54413	0	5.91229	5.83194	9.53588	8.37124	6.14326	5.88964
ENSG00000162004	2.30332	0	1.08527	0.846829	0.527323	0.828503	0.239688	1.01806
ENSG00000249961	1.44383	0	0.755946	0.539711	0	0.023828	0.0114732	0.694997
ENSG00000091986	3.1603	3.69438	0.499755	0.247941	0.0206108	0.0271541	0.00685933	0.428778
ENSG00000149201	3.05709	0	0.791652	1.05017	0.00659475	0.0733025	0.783942	0.864517
ENSG00000149231	15.8063	49.9446	32.7362	29.8324	1.31302	31.856	19.1554	31.9178
ENSG00000150676	2.36115	0	0.555927	0.413959	0	0.0225209	0	0.515912
ENSG00000055813	1.11734	0	18.6329	25.0434	0	1.11733	5.65736	20.4398
ENSG00000175602	8.45653	34.9625	42.3102	32.7225	14.5345	19.9528	14.3451	39.6078
ENSG00000205476	3.00695	0	1.06718	1.4216	3.27554	2.02104	1.20504	1.16707
ENSG00000110104	0.72337	72.4104	2.75179	2.49519	0	4.98816	0.243245	2.67946
ENSG00000115355	69.7878	36.5715	96.8813	101.918	38.504	181.429	105.346	98.3009
ENSG00000168071	2.92565	0.0208133	0.723191	0.504429	7.40842	0.0015986	0.00390166	0.66153
ENSG00000015133	3.39604	6.67287	0.770246	0.105385	0.00722838	0.00594904	0.899075	0.582847
ENSG00000179071	0.750106	0	1.18316	1.06741	0.0211133	0.804376	0	1.15053
ENSG00000137500	12.7635	54.2215	12.4162	16.7406	7.02367	23.2912	16.5257	13.6351
ENSG00000123106	17.7075	57.7825	20.5809	32.4775	29.2939	16.3663	18.245	23.9341
ENSG00000119242	9.31552	0	15.7312	14.9132	6.09066	8.42084	7.51904	15.5006
ENSG00000125633	32.7247	87.9428	21.9464	23.0048	6.43482	5.3537	29.6956	22.2447
ENSG00000105248	0.976677	0	3.33874	4.17744	4.06201	3.76102	3.26351	3.57514
ENSG00000173013	1.01466	0	0.651991	0.722173	0	0.0087956	0	0.671773
ENSG00000142039	2.70006	0	2.5522	3.1911	14.8146	3.89021	2.34567	2.73228
ENSG00000187094	8.73981	32.0051	268.858	623.991	22.2847	32.0583	13.096	368.956
ENSG00000110148	0	0	13.4569	4.58361	0	0.0315827	0.00541487	10.9559
ENSG00000161573	0.0498286	0	0.03802	0.077449	1.22256	0.122735	0.055055	0.0491335
ENSG00000108691	51.08	0	1.40628	0.36097	615.284	3.25812	0.0242599	1.11165
ENSG00000102962	0.115705	0	0.0952807	0.156423	0	0.38851	2.0804	0.112515
ENSG00000213927	3.41678	0	1.27522	0.74815	0	0.0440306	0	1.12666
ENSG00000151882	0.0138566	0.0375152	2.34468	0.28148	0.0220643	0.00680096	4.12168	1.76314
ENSG00000006075	0.0358372	0	0.122605	0.0411753	30.1197	0.00345248	0.0128729	0.0996531
ENSG00000136280	2.8626	0	3.33063	2.62541	10.0087	2.32482	3.35462	3.13185
ENSG00000101331	0	46.936	2.10929	1.0952	0	0.256175	0	1.82346
ENSG00000133101	0.00309502	0	10.2127	10.9935	0.0298558	0.96126	0.00985211	10.4328
ENSG00000145386	9.08545	0	10.1093	10.2292	0	13.7613	8.44497	10.1431
ENSG00000134057	0.436727	0	6.4562	6.23866	2.55051	1.28139	1.94405	6.39488
ENSG00000100814	10.7756	0	22.0001	32.595	50.5482	20.4586	30.6234	24.9864
ENSG00000112237	18.4293	95.0841	31.7968	26.8717	4.92166	7.80488	32.4829	30.4086
ENSG00000110092	3.62048	2.6459	2.59915	2.57816	12.5064	3.69104	13.6378	2.59323
ENSG00000118971	5.35057	11.5797	22.2606	24.0065	28.5445	1.1869	44.6369	22.7527
ENSG00000112576	5.20269	6.50603	6.19562	5.552	4.86977	6.36137	3.6827	6.01421
ENSG00000166946	20.3081	36.659	20.8148	22.783	11.621	16.8588	33.1321	21.3696
ENSG00000105173	2.51207	0	4.12146	11.0009	0	1.74147	0.0861769	6.06052
ENSG00000175305	0.227378	0	2.31534	2.74584	1.07462	18.7439	0.702251	2.43668
ENSG00000162063	1.03963	0	2.20393	2.37163	0	0.228181	1.17399	2.25119
ENSG00000113328	19.0359	0.0724177	21.1564	19.8413	62.311	24.9933	12.8944	20.7857
ENSG00000138764	10.19	1.2859	7.92613	15.3186	0.028388	5.9163	8.77277	10.0098
ENSG00000134480	26.2448	0	34.252	60.4102	41.3217	34.8215	25.5074	41.625
ENSG00000118816	25.884	84.0161	81.7004	105.622	39.382	56.9974	49.6289	88.443
ENSG00000205089	17.935	0.0800461	13.2615	9.95354	2.49341	16.9906	42.6938	12.3291
ENSG00000107443	15.8441	29.512	4.77501	6.65991	2.86145	7.98778	8.42132	5.30629
ENSG00000135083	1.20335	4.58471	0.250983	3.65348	0	0.529347	0.00681254	1.21002
ENSG00000090061	6.62687	0	4.71262	5.07215	4.00156	3.01771	8.08357	4.81395
ENSG00000163660	29.4697	59.4985	28.3403	29.9974	82.818	55.9947	31.4046	28.8074
ENSG00000221978	76.3293	69.2991	45.77	41.9675	48.2185	40.1793	37.3644	44.6982
ENSG00000152669	0.00672755	0	3.68957	0.155675	0	0.00294939	0	2.6935
ENSG00000129315	17.1106	0	10.4557	10.1312	18.5045	13.3755	12.0205	10.3642
ENSG00000082258	21.4388	17.2231	38.4236	30.9613	40.7014	17.8256	30.303	36.3203
ENSG00000108100	3.02548	0.222553	11.9556	8.95235	5.63329	14.4212	11.1531	11.1091
ENSG00000163249	7.83075	1.95972	9.53705	2.48113	0.0101773	11.2552	3.23175	7.54826
ENSG00000182632	0	0	1.9758	0.405189	0.00955932	0	0	1.5331
ENSG00000103540	9.42927	3.59225	15.6914	15.6542	2.79036	98.2758	5.91466	15.6809
ENSG00000260916	2.97365	11.9373	23.8035	10.4808	10.026	2.62206	3.2499	20.0484
ENSG00000184451	4.69595	6.13272	2.59348	3.22602	6.82336	8.48119	7.34319	2.77177
ENSG00000112486	0.874584	0	1.41888	0.608323	0.0140592	0.00798919	0.00117756	1.19042
ENSG00000151014	0.788703	0	3.33061	4.54729	0.040463	4.7079	3.29161	3.67354
ENSG00000173992	109.985	87.7361	51.1677	41.212	84.9054	38.6295	66.7345	48.3616
ENSG00000154429	9.50487	0	31.4677	26.3541	3.33194	33.3027	12.1085	30.0264
ENSG00000166226	20.7763	80.86	32.2282	56.4531	24.2056	22.9381	54.3395	39.0563
ENSG00000163468	14.7446	1.67067	22.9628	31.2041	15.6841	30.4334	27.3901	25.2857
ENSG00000115484	13.9115	14.2853	32.8295	40.7307	25.5597	33.2384	30.0497	35.0566
ENSG00000150753	10.0267	11.548	18.601	24.1549	22.6442	28.1855	14.1878	20.1665
ENSG00000146731	23.799	24.0849	30.6516	41.2737	31.5557	23.9272	37.6727	33.6456
ENSG00000132141	11.0174	0	1.52314	1.07968	7.29467	2.49678	3.31416	1.39814
ENSG00000135624	12.5559	33.2507	18.1929	26.3344	18.1185	20.301	22.9072	20.4877
ENSG00000156261	31.3109	3.66936	59.1892	71.031	53.1038	50.1266	39.4275	62.527
ENSG00000122674	5.14493	1.72318	5.26351	5.90337	4.95061	9.65222	5.27642	5.44386
ENSG00000146574	1.50851	0.690736	2.29467	2.28759	2.47889	1.67492	1.54629	2.29267
ENSG00000134256	1.46488	0	1.46601	0.50881	0	0.00277686	0	1.19621
ENSG00000156535	6.93919	0	1.08641	0.130858	0	0.00703324	0.0119445	0.817079
ENSG00000170458	2.64418	0	1.32617	2.37873	256.064	2.02998	0.00669457	1.62285
ENSG00000177697	6.05874	33.7647	4.92371	4.3117	4.49949	0.101958	4.65602	4.7512
ENSG00000177675	0.00208038	0	2.74609	5.78292	0.00684254	0.0390825	0.019442	3.60206
ENSG00000135535	12.0803	39.384	17.1221	13.9643	21.3848	42.2201	19.7711	16.232
ENSG00000091972	3.65901	3.59493	56.5829	77.1276	0.461682	18.7377	31.3778	62.3737
ENSG00000163606	0.709369	0	2.66041	0.384894	0	0.016723	0.00285829	2.01903
ENSG00000206531	0	0	1.09011	0.00963072	0	0	0	0.785567
ENSG00000012124	0.098542	0	0.134303	0.0973182	0.0414145	62.0672	0.750822	0.123878
ENSG00000150637	0.0884362	0	0.822517	0.549487	8.86736	3.48923	0.00996378	0.745561
ENSG00000198821	0.106415	0	1.18652	1.38322	0	0.00122213	0	1.24196
ENSG00000139193	4.87609	0	0.338914	0.621625	1.10309	0.482952	1.86144	0.418599
ENSG00000120217	0.62101	0	1.14806	2.99736	12.9918	0.00419104	2.71759	1.66931
ENSG00000103855	1.81279	20.511	6.84869	4.72634	15.3602	0.132683	6.20502	6.25048
ENSG00000198087	5.67872	28.9191	7.88537	6.69669	27.2235	3.19394	7.88489	7.55033
ENSG00000169217	1.22171	0	5.04113	6.04652	10.9544	8.45303	6.06788	5.32451
ENSG00000186074	0.00301892	0	0.85122	0.527605	35.9071	0.0135956	0.00304765	0.760006
ENSG00000167775	3.60445	46.1737	4.52086	11.812	0.0210385	0.734664	11.0971	6.57595
ENSG00000174059	0.00623086	146.049	0.112512	0.0663706	0.0117757	0.112166	0.0191729	0.0995062
ENSG00000104894	0.141727	0	0.0453085	0.0786325	31.4195	0.000855954	0.0658893	0.0547013
ENSG00000117877	0.443311	0	1.15224	1.28619	0.913919	1.1343	0.272821	1.19
ENSG00000101017	19.6064	0	0.519974	1.19266	62.4299	0.00694224	0	0.709579
ENSG00000117335	32.9995	158.451	40.6818	45.0346	48.4229	111.956	111.749	41.9087
ENSG00000196776	41.4704	1.97645	71.8039	42.7025	7.55849	40.9241	35.6701	63.6013
ENSG00000169442	0.0123394	0	3.1711	0.00887412	0.0512349	0.0162685	0.0324629	2.27979
ENSG00000143119	0.032709	0.112434	24.0369	1.37324	650.99	0.504423	2.71919	17.6489
ENSG00000196352	0.0901565	36.3094	4.11795	7.29475	8.44688	38.1643	0.35102	5.01337
ENSG00000116815	10.5592	125.072	2.41898	1.64625	42.0919	1.656	16.7793	2.20118
ENSG00000085063	21.5801	65.9803	21.0098	32.9091	8.53799	9.56001	32.1323	24.3638
ENSG00000135404	69.4245	95.2877	28.7315	56.3026	90.8819	95.0249	76.9191	36.5027
ENSG00000129226	0.19672	0	0.428859	0.698834	59.4217	0.0222924	3.45526	0.504955
[truncated: 11,366 more rows]

## Sheet: LK sig_matrix
Gene_symbol	Astrocytes	Endothelia	Excitatory	Inhibitory	Microglia	Oligodendrocytes	OPCs	Neurons
ENSG00000175899	0	58.0424	0.567785	0.810798	39.05	0	0	0.63753
ENSG00000094914	5.58054	0	2.8711	4.02657	0	0	0	3.20272
ENSG00000081760	1.67975	0	6.74789	3.20683	2.00261	2.30684	0.861173	5.7316
ENSG00000109576	10.5739	0	6.25734	6.61268	0	3.41913	5.24268	6.35932
ENSG00000103591	16.3816	0	14.4259	14.2556	37.2607	12.0199	25.6824	14.377
ENSG00000115977	12.7362	7.80035	21.7898	25.8161	17.3787	16.2532	17.3662	22.9453
ENSG00000087884	18.7657	59.9218	8.20186	14.4372	47.3563	29.1664	0	9.99141
ENSG00000127837	15.8841	0	10.7406	16.5039	0	7.3227	13.8558	12.3947
ENSG00000131043	7.09926	0	5.13166	3.84415	0	0	9.59947	4.76214
ENSG00000090861	22.7512	0	17.6189	27.7037	23.2023	9.69314	21.1454	20.5133
ENSG00000124608	3.00972	0	2.48453	3.15495	0	1.87296	0	2.67694
ENSG00000157426	10.8946	0	10.484	10.4137	9.90881	7.25212	22.0336	10.4638
ENSG00000149313	5.39736	0	11.8408	15.7174	0	14.8639	7.50641	12.9534
ENSG00000008311	9.84759	0	0.815097	0.824162	0	4.776	3.39438	0.817699
ENSG00000108270	3.9665	0	6.91603	5.92705	16.7016	15.5725	3.80496	6.63219
ENSG00000181409	24.8586	43.6478	17.2325	18.3802	25.9226	57.1827	15.6725	17.5619
ENSG00000183044	18.8313	10.4349	9.85832	32.0511	13.9675	5.58341	7.43979	16.2277
ENSG00000165029	4.29104	0	0.4749	1.68045	0.959465	0.538596	4.03472	0.820893
ENSG00000154263	2.65773	31.9338	11.7435	12.9642	0	1.82306	8.33673	12.0939
ENSG00000107331	2.69898	13.2061	5.55037	4.43986	17.2364	30.5267	5.21264	5.23165
ENSG00000167972	9.83166	0	19.6798	24.3016	12.1476	11.7365	2.84249	21.0063
ENSG00000154265	4.97153	9.42238	9.84589	11.832	7.73974	6.51979	16.5957	10.4159
ENSG00000154262	1.26165	0	1.93067	2.55851	0	4.6604	0.846872	2.11086
ENSG00000064687	1.1864	0	7.0286	8.48355	15.6646	1.64522	0	7.44617
ENSG00000141338	4.42153	10.9858	1.05665	0.935253	16.6099	48.5962	4.54888	1.02181
ENSG00000154258	2.21737	27.755	6.13498	7.23215	10.1181	4.08787	3.96764	6.44987
ENSG00000085563	0.77563	369.032	2.97099	1.45866	3.84189	1.09145	0	2.53695
ENSG00000135776	6.61659	0	4.82576	7.24512	2.53444	0	8.42402	5.52012
ENSG00000131269	21.4347	0	13.1658	18.0138	15.7618	18.794	13.413	14.5571
ENSG00000197150	4.71998	0	3.3439	4.26097	3.29978	4.04939	4.23738	3.6071
ENSG00000150967	3.98413	0	6.02999	5.98374	2.47626	1.85326	4.63362	6.01671
ENSG00000103222	7.08481	16.3707	4.45409	6.16408	7.55955	2.86841	3.14707	4.94486
ENSG00000124574	3.47699	0	3.16258	3.82799	0	0	2.79863	3.35356
ENSG00000125257	2.10406	0	1.63465	1.19277	3.99939	0	4.44783	1.50783
ENSG00000114770	8.2159	11.2693	19.2756	17.0323	21.0376	14.0581	7.83283	18.6318
ENSG00000006071	5.2257	0	17.8841	14.376	7.81066	9.93894	11.2013	16.8773
ENSG00000069431	1.62249	0	1.39099	0.212996	0	0	0	1.0529
ENSG00000173208	24.7698	0	6.80074	6.62234	6.74696	0.745479	0	6.74954
ENSG00000117528	14.7047	0	4.1322	7.64209	12.6511	9.29042	5.77005	5.13955
ENSG00000119688	7.49049	0	4.6134	5.92918	0	2.95401	4.68872	4.99103
ENSG00000164163	2.32024	0	4.27535	6.2735	0	6.81005	8.71742	4.84882
ENSG00000033050	4.68603	0	7.51689	8.51758	11.1698	2.28031	0	7.80409
ENSG00000160179	1.43759	0	2.78646	4.80675	8.02418	11.2309	16.1017	3.36628
ENSG00000144827	7.80048	0	9.99446	13.2042	15.2444	7.43854	3.21537	10.9157
ENSG00000100997	6.80974	0	21.953	30.0089	32.173	20.1956	29.1103	24.2651
ENSG00000131969	0	29.0127	3.20607	0.236463	0	0	0	2.35379
ENSG00000139826	1.8606	0	6.16481	6.45398	18.1756	9.51048	2.89447	6.2478
ENSG00000140526	25.5894	12.5768	11.9818	15.7297	8.18892	9.73728	76.0537	13.0575
ENSG00000158201	7.78106	23.2885	4.34356	8.41592	24.6824	2.57097	6.26707	5.51234
ENSG00000011198	7.06736	0	10.9072	10.5758	48.9947	10.8637	6.82614	10.8121
ENSG00000163686	17.0266	32.4402	14.7622	14.3526	16.5504	44.9349	17.8516	14.6446
ENSG00000127220	16.9525	0	18.8191	14.3896	6.64975	5.00363	0	17.5479
ENSG00000136754	61.3064	36.6571	21.6173	38.4716	35.7244	20.2146	30.0326	26.4545
ENSG00000138443	11.4216	0	15.5192	8.53895	14.0523	9.63877	4.39435	13.5158
ENSG00000097007	15.352	0	12.4615	15.7662	32.9728	21.1859	17.3811	13.41
ENSG00000143322	6.66423	20.4954	6.65927	5.72081	5.26582	6.10161	4.46652	6.38993
ENSG00000099204	73.8887	39.2122	22.7896	37.9949	32.4287	9.02432	7.85735	27.1535
ENSG00000163995	13.2626	0	38.9989	26.8625	37.5493	19.4573	7.86102	35.5157
ENSG00000173210	3.4184	35.2154	8.68478	11.3187	4.2706	5.46213	25.7824	9.44071
ENSG00000159842	29.3397	19.7954	21.3763	22.8092	18.9058	3.81812	5.79638	21.7875
ENSG00000146386	0	0	15.1741	7.8516	52.6722	0	0	13.0726
ENSG00000114626	6.54052	0	11.8802	7.03374	14.1423	1.03527	5.89899	10.4893
ENSG00000166016	9.54267	0	1.19685	2.80959	16.6641	17.1206	8.28494	1.65971
ENSG00000268533	66.6673	0	43.9905	51.1687	53.5573	52.9497	0	46.0506
ENSG00000268163	59.2169	0	99.7669	96.1746	59.3325	132.59	77.9753	98.7359
ENSG00000232006	5.26807	40.1571	15.0242	8.71556	0	7.0656	6.63505	13.2136
ENSG00000269749	44.0972	0	52.3778	50.5862	128.627	84.0834	0	51.8636
ENSG00000216895	69.1805	0	19.159	25.271	113.074	11.7711	18.1417	20.9132
ENSG00000222017	5.68561	0	43.0366	44.1465	10.4521	58.0597	0	43.3551
ENSG00000235978	32.5297	0	19.4396	14.8905	8.70498	7.83318	5.64751	18.134
ENSG00000249319	9.97602	0	14.4413	12.4371	0	6.47603	0	13.8661
ENSG00000060971	10.516	0	7.72955	8.49232	16.4943	4.34495	6.13516	7.94847
ENSG00000132142	20.5848	16.8375	16.5186	15.7104	6.3564	17.9536	16.5782	16.2867
ENSG00000076555	17.7964	8.2229	0.630231	0.853143	0.761816	0.789369	0	0.694207
ENSG00000111271	6.29475	0	1.89901	2.02504	1.64642	4.48122	1.53271	1.93518
ENSG00000151498	1.77169	0	4.94074	4.25576	3.56647	4.28926	0	4.74415
ENSG00000177646	3.967	35.8862	9.70012	8.38684	11.1045	4.61549	7.43138	9.32321
ENSG00000117054	10.1779	0	12.1119	10.7086	20.3563	5.6969	6.8036	11.7091
ENSG00000196177	10.3714	62.0421	11.5213	10.1023	3.6493	11.2323	11.6799	11.1141
ENSG00000072778	38.5827	26.502	30.4937	22.1474	28.9836	14.6597	14.993	28.0983
ENSG00000114331	32.1551	13.7063	17.9606	15.042	15.9798	8.20613	13.7939	17.1229
ENSG00000131584	7.42662	23.085	23.7694	9.06011	17.1179	19.9576	16.0058	19.5478
ENSG00000075239	7.80407	0	8.96695	12.2376	1.93169	8.09233	8.5459	9.90564
ENSG00000120437	8.55734	0	8.17719	9.12773	0	7.23728	3.16767	8.45
ENSG00000182827	20.7089	0	13.7439	17.8187	34.1781	13.5589	30.1436	14.9134
ENSG00000181513	5.46533	0	3.45981	2.98745	13.2138	2.33586	9.2473	3.32425
ENSG00000107897	9.78216	0	5.7809	12.7421	29.0947	1.40887	16.3906	7.77878
ENSG00000135847	45.4364	49.4177	74.4952	67.3533	33.8398	78.4992	95.4341	72.4455
ENSG00000102977	1.16453	0	9.96736	11.7336	8.67102	2.18421	4.01634	10.4743
ENSG00000177076	0	53.3881	9.22872	6.46608	0	8.21309	15.0617	8.43584
ENSG00000087085	0	0	2.87329	7.07303	0	0	0	4.07862
ENSG00000100813	26.8576	0	16.0362	21.0342	24.3296	17.8876	19.5875	17.4706
ENSG00000122729	8.98673	0	5.70717	11.9043	1.43172	5.32921	6.73424	7.48576
ENSG00000100412	22.1758	31.9061	17.1823	29.1063	24.6945	12.8163	7.47405	20.6045
ENSG00000162390	35.2695	0	4.40752	2.97205	9.82273	3.59761	1.95052	3.99553
ENSG00000112304	8.85662	0	3.43543	3.05724	0	14.1147	0	3.32689
ENSG00000097021	13.4614	23.7997	25.9953	25.5732	2.22607	3.01638	16.2453	25.8742
ENSG00000101473	8.47975	0	7.29681	8.35888	12.7336	14.3101	0	7.60162
ENSG00000123130	9.27444	25.7841	2.63026	5.24674	0	0	8.43937	3.38119
ENSG00000161533	4.84406	0	3.68388	3.30138	9.14472	5.94121	1.96652	3.5741
ENSG00000087008	5.31522	30.2725	6.2464	3.29736	0	7.72132	6.19781	5.40002
ENSG00000143727	11.3268	0	9.52729	10.0201	0	0	0	9.66872
ENSG00000134575	6.40691	29.1842	7.57546	9.58246	0	1.49568	4.82203	8.15147
ENSG00000147174	7.67161	0	9.05854	8.68114	4.05853	2.4053	10.9571	8.95022
ENSG00000103740	31.1081	0	0.755055	0.702324	0	26.6727	0	0.739921
ENSG00000176715	3.06853	0	1.45404	2.13833	0.927557	1.88586	0	1.65043
ENSG00000151726	0.913909	20.2165	2.93097	4.9865	3.53382	13.1278	2.46799	3.52091
ENSG00000123983	35.4261	0	21.983	29.1328	6.13303	21.511	33.4306	24.035
ENSG00000068366	9.80031	0	14.4804	17.1457	23.9705	11.8776	17.8573	15.2454
ENSG00000154930	43.8473	0	0.579565	1.15967	13.1024	4.4304	0	0.746057
ENSG00000131069	5.20503	28.8142	4.50735	3.7676	14.7531	17.5946	6.25946	4.29504
ENSG00000111058	39.5314	0	2.61778	2.24117	8.15148	1.37131	7.52239	2.50969
ENSG00000075624	22.4997	151.105	51.897	43.5439	87.606	58.1972	47.7145	49.4996
ENSG00000077080	5.50582	0	27.5104	23.0641	0	8.25796	18.1994	26.2343
ENSG00000072110	3.25851	9.56876	18.9815	6.58414	23.6666	7.78331	5.67163	15.4234
ENSG00000077522	4.71237	0	13.0019	5.18874	9.70594	34.5987	8.31506	10.7595
ENSG00000130402	15.9948	65.2975	22.052	8.22783	43.2856	13.1399	14.1281	18.0845
ENSG00000131966	23.8297	45.2051	27.2376	29.5655	56.8956	26.027	11.5528	27.9057
ENSG00000138107	8.68936	0	13.8949	14.6398	23.3012	6.33421	15.9616	14.1087
ENSG00000115073	26.7466	45.0664	27.8315	27.3598	27.3176	6.83746	14.1815	27.6961
ENSG00000138071	25.0395	0	41.2146	37.196	47.2238	23.1453	15.233	40.0613
ENSG00000115091	2.45763	0	3.99285	3.62409	3.85734	7.12133	1.8755	3.88702
ENSG00000133627	14.3038	19.3274	16.5912	12.3795	11.5918	10.4909	14.5261	15.3825
ENSG00000106526	1.60364	0	2.18663	2.02613	0	1.66032	0	2.14057
ENSG00000101442	4.21443	0	5.54504	4.65303	19.0788	8.60125	0	5.28903
ENSG00000075089	2.5387	0	8.91124	9.36219	7.31795	2.54633	6.44946	9.04066
ENSG00000115170	4.45501	32.6245	6.09283	8.14104	6.99683	13.4116	10.4452	6.68067
ENSG00000135503	5.69703	0	11.2465	7.6663	5.67365	6.65917	8.85816	10.2189
ENSG00000123612	5.26222	0	4.43155	1.50795	7.92868	10.0807	2.07168	3.59247
ENSG00000121989	8.22598	0	11.6358	8.2644	18.195	5.22716	11.2469	10.6682
ENSG00000114739	3.69141	0	1.70345	2.13003	11.7005	2.70263	1.13926	1.82588
ENSG00000119640	10.3777	166.896	14.4919	23.9971	0	19.165	0	17.2199
ENSG00000170634	50.9599	20.483	37.7041	37.89	45.3505	63.9878	58.2149	37.7574
ENSG00000168803	3.13022	0	4.16875	3.55067	6.09748	8.02574	4.47593	3.99136
ENSG00000137845	22.7806	50.3204	15.1773	14.6962	19.4697	25.6932	18.8476	15.0393
ENSG00000073670	11.7205	27.0299	34.893	15.2307	9.02927	21.5076	0	29.2499
ENSG00000148848	0.547703	0	0.900001	2.29551	0	3.42575	26.7736	1.30051
ENSG00000143537	1.01463	0	4.09087	4.11068	0	0.354125	1.81991	4.09656
ENSG00000151694	13.4343	27.7277	19.7844	13.8308	28.644	14.674	14.0901	18.0757
ENSG00000135074	5.7931	0	4.31133	3.48385	1.90609	2.83753	1.35103	4.07384
ENSG00000008277	6.41635	0	24.0109	25.4551	20.7145	19.8893	16.8445	24.4254
ENSG00000114948	15.158	0	53.943	31.6388	16.0481	12.3823	31.1446	47.5417
ENSG00000042980	4.28764	0	0.683821	0.436185	60.0308	0.946443	3.12893	0.612749
ENSG00000197140	1.10367	0	3.52886	2.41849	4.89248	2.67867	4.19287	3.21018
ENSG00000149451	1.5325	0	0.569735	11.0205	0	1.50274	0	3.56912
ENSG00000168615	1.62852	0	7.72863	6.61497	28.6318	2.84657	7.57964	7.40901
ENSG00000145536	0	0	4.10875	0.429895	12.2015	0	5.3312	3.05291
ENSG00000140470	52.0263	0	2.95786	26.8976	13.2554	4.50563	43.4696	9.82861
ENSG00000140873	4.19283	0	0.790464	0.794755	0	7.17291	0	0.791695
ENSG00000145808	12.0767	0	26.7367	31.5885	17.864	28.8762	20.652	28.1291
ENSG00000156140	8.38582	23.0791	15.5155	1.67563	3.2761	5.40386	0	11.5434
ENSG00000158859	0.378312	0	0.362772	0.353591	0	6.54933	2.3797	0.360137
ENSG00000049192	0	0	1.75979	8.95789	1.27115	3.38654	18.0815	3.82566
ENSG00000134917	3.58597	0	7.2145	2.47776	20.364	4.24642	0	5.85505
ENSG00000163638	4.65356	0	0.93764	2.2059	0	1.8999	8.01388	1.30163
ENSG00000178031	1.20642	0	3.06588	1.37141	0	0.822057	2.89799	2.57957
ENSG00000197859	2.0167	71.2983	1.81094	2.26374	16.2396	0	0	1.94089
ENSG00000156218	14.527	15.5809	4.24541	11.46	20.4614	6.67655	4.07972	6.31601
ENSG00000105963	0	0	7.66187	7.185	0	2.13995	0	7.52501
ENSG00000160710	8.95205	64.7584	17.0079	26.6222	16.8745	5.97609	14.8995	19.7672
ENSG00000197381	9.12309	12.8739	8.37886	14.0234	5.72054	9.19609	2.20595	9.99886
ENSG00000185736	56.1762	21.7634	13.809	429.153	44.6756	61.7751	155.907	133.014
ENSG00000189007	0	0	2.33064	2.63915	0	1.78707	5.49968	2.41918
ENSG00000063761	2.48305	0	4.89279	4.74293	0	4.20297	3.34583	4.84978
ENSG00000163050	5.65238	0	6.96631	8.20588	1.38342	4.89339	4.28029	7.32207
ENSG00000164742	4.47579	33.1645	27.2447	20.6282	27.5234	6.84778	22.705	25.3457
ENSG00000078295	47.3798	21.1126	27.1723	36.716	14.4494	10.5372	13.9923	29.9113
ENSG00000138031	5.27697	0	11.3197	12.3073	6.59914	7.15552	17.3164	11.6032
ENSG00000173175	1.78596	0	5.77156	7.12398	7.66935	8.70307	7.18159	6.15971
ENSG00000174233	3.47096	0	5.58806	5.90201	5.84166	0.530553	7.78679	5.67816
ENSG00000121281	2.7209	0	1.5055	0.618994	4.87689	0	0	1.25107
ENSG00000155897	31.5823	0	8.218	38.3405	10.5259	10.1522	25.3364	16.8632
ENSG00000162104	7.4404	0	11.5931	7.15323	9.15235	6.44907	9.35889	10.3188
ENSG00000141433	2.54404	0	8.9133	0.560622	0	0	0	6.51607
ENSG00000078549	30.1296	0	4.2676	27.5413	0	2.14001	2.82504	10.9472
ENSG00000087274	22.2453	17.22	15.7869	15.157	14.1019	18.8123	10.6146	15.6061
ENSG00000075340	9.54029	65.9607	17.5099	12.8835	9.27768	7.38829	1.70856	16.1821
ENSG00000148700	108.131	23.2343	20.3775	26.5235	13.173	56.2822	47.085	22.1414
ENSG00000197894	3.26257	0	4.03663	6.85204	0	0	7.11024	4.84466
ENSG00000147576	19.1896	0	3.22098	4.20605	0	20.0086	19.5709	3.5037
ENSG00000182551	17.0271	0	9.86928	16.4826	7.7787	14.6369	10.047	11.7673
ENSG00000159346	7.43748	0	8.01165	9.12908	33.5071	0	0	8.33236
ENSG00000006831	5.86182	0	6.7377	8.53398	20.7626	41.962	13.2875	7.25324
ENSG00000156110	99.4095	111.881	90.9865	108.313	117.485	75.5678	122.373	95.9594
ENSG00000101126	19.667	39.1543	14.8071	16.138	0	13.009	28.0123	15.1891
ENSG00000101544	2.98028	0	4.80472	5.43996	7.807	4.82093	2.66544	4.98703
ENSG00000181915	1.92699	0	6.83753	4.21131	13.03	2.74533	5.94013	6.0838
ENSG00000163485	14.3489	0	13.0727	2.50387	0	11.8432	3.49065	10.0394
ENSG00000159322	3.07759	0	3.90038	5.95355	1.8361	7.29562	6.35987	4.48965
ENSG00000153531	4.58129	0	5.54021	5.6503	0	4.5681	0	5.5718
ENSG00000116863	4.84286	0	12.0262	15.7669	0	26.3728	9.07594	13.0998
ENSG00000120907	21.3225	0	1.89595	28.4672	0	1.45764	14.8397	9.52195
ENSG00000170214	2.24941	0	17.023	13.5601	30.0039	10.8082	0	16.0291
ENSG00000043591	21.6674	0	10.8051	2.62812	0	2.51704	0	8.45831
ENSG00000173020	3.47463	0	3.69242	4.17515	0	0	6.96707	3.83096
ENSG00000100077	17.4385	31.0512	17.7604	44.5179	9.95508	9.19401	4.11801	25.4399
ENSG00000035687	5.37143	0	7.64509	6.47945	17.2989	22.102	2.84137	7.31055
ENSG00000111863	2.56628	0	6.80782	0.533139	0	0	0	5.00697
ENSG00000139154	41.2246	79.734	76.1148	85.6986	64.1025	39.7328	61.6463	78.8653
ENSG00000104964	12.0062	65.7252	23.8646	34.2112	5.26677	7.49735	13.8764	26.8341
ENSG00000196526	0.257082	0	3.95295	14.4008	0	2.85527	11.9777	6.95151
ENSG00000169129	3.6703	0	2.59735	5.45091	0	0	18.7237	3.41633
ENSG00000172493	16.3029	23.676	4.34883	4.3673	7.72011	4.34485	7.84429	4.35413
ENSG00000155966	0.809921	0	2.49115	8.68061	1.82678	2.91204	2.48946	4.26753
ENSG00000144218	23.1692	70.3724	49.868	32.5887	33.2648	20.901	29.0205	44.9088
ENSG00000072364	16.7482	21.7191	11.5397	10.8049	6.85501	11.2574	15.3819	11.3288
ENSG00000141385	9.81564	18.721	10.1304	14.1812	22.1477	13.0097	8.25759	11.293
ENSG00000183077	6.0951	0	4.26242	3.06317	9.87589	22.9407	15.5095	3.91823
ENSG00000119844	12.2127	0	16.1788	15.008	15.4134	9.14842	0	15.8428
ENSG00000157985	29.747	34.4434	27.3332	21.4236	26.2554	76.6744	124.398	25.6372
ENSG00000135439	0	24.3637	15.261	7.5809	0	5.99239	4.19176	13.0568
ENSG00000133612	6.52718	10.5537	14.7026	10.4552	8.07873	9.5346	5.02646	13.4836
ENSG00000204149	17.0816	56.0171	17.9511	11.4919	34.3747	28.1992	19.4652	16.0973
ENSG00000166748	3.92595	0	10.9207	8.55977	3.28621	0	17.9354	10.2431
ENSG00000146856	6.2885	0	7.24456	5.77201	6.50862	6.98134	5.0287	6.82194
ENSG00000186094	121.669	72.853	250.886	135.32	147.93	107.555	71.6161	217.719
ENSG00000084693	1.93838	0	1.63617	3.48167	0	0	0	2.16583
ENSG00000173744	8.26709	30.6176	13.7424	9.2242	26.0616	11.9281	6.37306	12.4457
ENSG00000106351	3.70445	0	1.77517	1.4801	5.97383	2.98183	5.66571	1.69049
ENSG00000164252	5.65149	0	10.6367	11.269	19.1171	14.4584	10.7253	10.8181
ENSG00000162688	11.8976	18.0194	6.17706	9.99166	0	10.2332	14.0569	7.27186
ENSG00000187546	6.47048	0	1.31973	0.996352	13.2201	29.0425	36.0443	1.22692
ENSG00000160216	7.74556	0	5.24063	5.78695	5.33007	5.53921	3.04781	5.39742
ENSG00000026652	13.0457	32.9715	18.2737	19.8704	55.7697	40.7662	14.825	18.732
ENSG00000155189	14.9928	0	8.13552	8.76717	8.99114	9.51349	0	8.3168
ENSG00000018510	2.62857	0	6.01375	7.78629	10.8096	2.84833	9.66226	6.52247
ENSG00000135744	158.947	0	1.39987	2.96258	0	3.81761	0	1.84837
ENSG00000135049	17.5279	57.5561	39.9637	36.2442	18.0027	107.222	36.77	38.8962
ENSG00000153207	18.703	0	6.1121	6.78494	5.28298	8.71634	5.59782	6.30521
ENSG00000168710	93.4618	0	15.6844	15.7732	12.6534	15.9528	23.7354	15.7099
ENSG00000158467	129.606	18.6886	23.1747	18.9961	21.0048	21.2862	34.8015	21.9755
ENSG00000126705	7.86169	0	10.2133	7.30757	15.271	6.39569	9.88124	9.37934
ENSG00000135541	75.4348	137.206	104.784	115.026	100.164	57.6038	53.4886	107.723
ENSG00000185567	0.792862	0	1.9055	1.73395	0	0	1.31186	1.85627
ENSG00000106546	6.79048	0	3.61388	3.41798	0	2.33956	0	3.55766
ENSG00000063438	0	20.224	3.36682	2.14182	4.62508	3.03162	0	3.01524
ENSG00000100591	8.3569	0	14.1778	20.0264	23.0011	16.3453	13.8248	15.8564
ENSG00000173209	12.9931	0	5.53	7.30522	5.65743	10.4278	2.30129	6.0395
ENSG00000126878	7.32543	47.2268	0.743048	0.752857	0	15.5889	1.28807	0.745863
ENSG00000156709	8.03689	0	5.51316	4.1557	9.32143	9.23079	4.7512	5.12357
ENSG00000042286	6.44425	25.1281	5.06205	2.82348	8.30234	2.02337	0	4.41958
ENSG00000146416	30.9985	80.5438	42.3891	53.2181	84.3994	37.1072	44.4216	45.497
ENSG00000164022	14.3662	39.0946	11.2295	9.83029	41.084	31.4687	9.71605	10.8279
ENSG00000106305	7.58167	0	4.12445	8.45296	0	0	0	5.36674
ENSG00000110711	10.3001	0	6.59742	9.88121	0	4.93522	21.9745	7.53987
ENSG00000196581	3.5243	0	7.41704	7.15804	9.58803	5.66489	9.56912	7.3427
ENSG00000004455	2.1724	0	4.25667	3.93843	0	9.03382	5.3277	4.16534
ENSG00000147853	38.7168	0	14.3038	27.1075	63.3524	40.3321	47.0183	17.9785
ENSG00000162433	16.0935	0	3.82328	2.15346	1.4234	0	0	3.34404
ENSG00000154027	28.6982	35.4772	90.2186	50.1018	131.728	147.309	43.788	78.705
ENSG00000121057	5.05564	0	6.45761	9.44792	0	4.64406	4.02651	7.31584
ENSG00000108599	40.1608	0	15.2372	17.1703	21.8722	23.1943	23.0739	15.792
ENSG00000023516	14.1014	15.6642	17.1564	15.896	15.5756	7.37911	16.9175	16.7947
ENSG00000131016	14.5966	17.7645	12.843	9.46174	10.3722	2.57862	19.2251	11.8725
ENSG00000170776	5.60975	11.129	3.33038	1.35022	9.82855	3.32645	7.51452	2.76207
ENSG00000179841	1.82836	0	6.04244	2.17816	9.42712	1.42077	0	4.93339
ENSG00000151320	26.6596	28.049	47.1988	52.0434	51.0439	89.0448	32.8315	48.5892
ENSG00000118507	13.6147	0	12.6316	21.0868	21.6652	11.6912	22.9878	15.0583
ENSG00000105127	7.29252	35.3761	9.26096	7.39485	11.4386	8.63216	9.07906	8.72538
ENSG00000011243	13.6852	59.8212	22.0354	15.1962	15.3321	8.821	6.71666	20.0725
ENSG00000127914	54.222	28.5924	28.2184	40.7312	30.6066	38.3886	44.3617	31.8096
ENSG00000166452	2.95861	0	6.2842	11.0923	9.27398	4.91213	0	7.66413
ENSG00000174574	16.6108	0	20.0225	15.4865	20.5396	18.6032	6.40638	18.7207
ENSG00000135334	5.19314	0	9.75686	13.0484	24.9601	20.2373	6.70469	10.7015
ENSG00000106948	0.450849	0	0.53543	2.51572	2.90696	0	5.97791	1.10378
ENSG00000117448	10.3407	39.7334	6.71395	6.80002	35.654	0	6.55806	6.73865
ENSG00000085662	0.654296	0	8.6567	13.2133	10.571	5.26663	7.5146	9.96444
ENSG00000142208	2.17502	0	2.09617	2.97655	0	2.00169	2.58934	2.34884
ENSG00000105221	4.85374	8.57549	4.94951	3.32879	8.3814	5.46159	4.49444	4.48436
ENSG00000117020	113.149	78.3403	93.0442	67.7315	82.7232	104.042	90.6686	85.7794
ENSG00000166971	2.95808	0	6.08878	5.72533	8.93446	7.22735	9.21001	5.98447
ENSG00000148218	2.01717	24.9386	6.42136	6.68851	17.0368	5.47843	2.49992	6.49803
ENSG00000023330	15.5133	0	5.61045	5.34787	0	3.67276	22.3694	5.53509
ENSG00000170017	61.7834	92.0484	35.5835	58.2252	86.787	177.565	152.187	42.0817
ENSG00000059573	2.26091	0	4.67521	7.205	0	3.86646	17.9184	5.40127
ENSG00000165092	72.8619	0	5.77298	3.93742	16.8653	5.90019	13.039	5.24617
ENSG00000128918	1.39768	0	5.49534	6.4053	9.00011	4.97607	1.12661	5.7565
ENSG00000144908	7.61528	0	0.2017	0.793865	0	1.572	3.40802	0.371652
ENSG00000136010	1.71412	13.6958	3.95489	3.60021	5.41739	2.26486	0.831083	3.8531
ENSG00000111275	60.4438	57.1729	14.3373	21.568	48.7324	12.501	0	16.4125
ENSG00000072210	6.52993	0	7.81911	5.04944	6.51813	6.83397	3.35334	7.02421
ENSG00000112294	6.55607	0	7.17644	16.4672	1.95232	1.39864	1.75813	9.84292
ENSG00000119711	7.4844	0	1.73408	4.86567	0	3.03978	2.88763	2.63285
ENSG00000164904	15.7933	18.826	3.13856	6.93554	4.73515	5.30548	2.79111	4.2283
ENSG00000118514	5.5174	45.365	7.94676	8.57879	0	6.21468	0	8.12816
ENSG00000143149	9.49682	0	3.14586	4.54888	0	1.58079	11.5493	3.54853
ENSG00000149925	30.0337	77.9117	45.1401	53.5464	23.4112	22.7674	9.04195	47.5528
ENSG00000033011	6.98488	0	5.56344	3.20967	0	8.70666	3.50812	4.8879
ENSG00000253710	0	0	1.91885	1.96507	0	0	1.8006	1.93211
ENSG00000101901	10.6068	22.4683	13.0155	11.8327	0	14.8048	4.95567	12.6761
ENSG00000172339	6.43793	12.8732	3.73343	3.98711	1.11975	2.7236	1.77138	3.80624
ENSG00000119523	2.40744	0	5.00248	5.21877	0	3.14629	4.3371	5.06456
ENSG00000120697	30.8662	0	9.6993	14.2356	0	17.2145	33.5827	11.0012
ENSG00000088035	2.65056	0	4.68846	2.57058	13.9064	4.39925	4.39174	4.08062
ENSG00000159063	2.59467	0	10.7141	9.00395	4.26093	2.70143	20.3071	10.2233
ENSG00000171094	19.2565	0	4.32702	54.4101	5.80901	13.5269	59.9749	18.701
ENSG00000100601	11.6728	0	8.21969	9.03294	0	24.4494	0	8.45309
ENSG00000166199	11.9711	0	10.9643	11.2599	0	13.1887	0	11.0491
ENSG00000091542	8.97984	0	11.8666	17.165	29.7767	8.47175	0	13.3872
ENSG00000125652	12.19	0	10.4062	15.2061	0	15.8934	7.8653	11.7838
ENSG00000137760	1.06069	0	5.68547	6.34969	0	6.35251	0	5.8761
ENSG00000116127	5.71398	17.0934	7.14214	6.81143	10.496	13.6096	12.8	7.04723
ENSG00000003393	5.68685	0	9.04506	8.20437	5.88549	6.68559	2.09014	8.80378
ENSG00000178038	0.460464	0	2.55472	0.923524	0	0	0	2.08656
ENSG00000155749	27.9384	0	30.4876	20.5507	8.66414	39.625	28.7393	27.6357
ENSG00000110497	12.6987	33.0579	13.9034	14.2719	8.97736	14.2513	26.6993	14.0092
ENSG00000123505	11.6412	35.1995	20.5598	18.3855	20.1305	31.939	43.082	19.9357
ENSG00000162066	0.858329	0	8.37182	6.02652	0	2.67501	0	7.69872
ENSG00000159461	11.5628	0	6.57531	8.08563	1.89127	6.52154	1.80904	7.00877
ENSG00000181754	4.29052	0	4.99531	11.0683	9.43054	5.21015	0	6.73828
ENSG00000101935	6.89945	0	15.4026	17.4797	32.134	4.5327	11.3842	15.9987
ENSG00000144233	0.875955	0	3.84001	2.63307	9.76203	2.5099	4.39413	3.49361
ENSG00000151743	23.3237	0	26.938	33.0909	50.9207	34.8742	47.9893	28.7039
ENSG00000126016	9.02842	0	1.48517	0.398481	0	0	0	1.17329
ENSG00000166025	6.63374	0	1.44275	9.84943	2.12558	0	4.55112	3.85548
ENSG00000116337	4.62626	0	7.27746	13.6913	6.50741	2.78165	2.47961	9.11826
ENSG00000133805	4.8762	0	3.61766	3.24168	20.7031	6.49771	3.1843	3.50975
ENSG00000078053	18.4903	0	42.2292	31.5515	21.9942	12.0136	16.5779	39.1647
ENSG00000145020	3.4387	0	7.29727	5.23724	0	6.75063	8.30744	6.70604
ENSG00000240038	12.8254	15.5424	10.1974	8.05039	6.55988	4.72397	5.62697	9.58117
ENSG00000174945	11.8784	0	2.44325	2.55266	0	4.95942	49.7745	2.47465
ENSG00000153107	0.877055	0	1.64854	1.13563	3.27338	1.50907	0	1.50133
ENSG00000164162	26.6761	0	13.7589	16.3011	0	22.497	10.4527	14.4885
ENSG00000141552	12.1205	0	12.9998	12.5906	3.65571	11.2802	0	12.8824
ENSG00000129055	3.69296	65.8243	8.48779	12.5653	0	13.2272	0	9.65803
ENSG00000110200	0	0	6.68019	5.50133	0	0	0	6.34185
ENSG00000166295	22.8501	32.7807	17.9995	24.8003	31.0658	22.6086	26.0862	19.9513
ENSG00000176248	2.66327	0	2.63837	2.89243	9.09608	5.62357	0	2.71129
ENSG00000053900	5.57332	16.5476	7.87152	7.99412	9.66371	4.14793	7.44468	7.90671
ENSG00000089053	14.3353	0	13.1993	13.7612	18.7072	26.3046	11.7738	13.3606
ENSG00000196510	8.83785	0	7.53178	6.01187	11.0823	6.29	2.30578	7.09557
ENSG00000013523	9.10642	0	6.25453	7.48094	8.9862	7.75309	12.5072	6.60651
ENSG00000174606	2.24975	0	5.35926	4.18285	10.1799	4.65485	2.07732	5.02163
ENSG00000154188	6.82031	0	0.325398	5.15747	0	2.1098	0	1.71221
ENSG00000029534	2.95674	0	1.21247	21.2432	0	1.48338	1.66095	6.96132
ENSG00000145362	103.15	39.5633	80.3946	61.7389	77.9801	106.908	61.2942	75.0404
ENSG00000151150	25.0315	54.0429	44.6055	41.3239	56.0532	87.4793	52.3799	43.6636
ENSG00000151687	11.5915	0	11.5596	14.7268	12.836	10.0539	16.3547	12.4686
ENSG00000166839	64.7898	0	12.8332	7.14797	0	10.9136	2.07582	11.2016
ENSG00000153930	40.6948	0	2.14567	5.35606	0	7.4337	8.18874	3.06706
ENSG00000185722	5.26838	0	6.52055	6.37712	1.80445	7.30811	1.32705	6.47939
ENSG00000154122	10.9531	0	13.3822	21.8757	11.5949	18.0439	20.6544	15.8199
ENSG00000001629	41.3367	14.2605	36.0497	45.1483	56.6506	126.003	60.1112	38.661
ENSG00000176915	1.42372	0	2.16004	1.91663	5.03698	1.2337	2.67775	2.09018
ENSG00000144504	4.88779	0	3.80029	6.59376	10.7925	12.093	2.73296	4.60202
ENSG00000106524	9.24867	0	24.8796	16.4572	40.2189	7.49514	19.6184	22.4624
ENSG00000164331	13.4176	0	9.56572	12.733	0	12.8225	20.3983	10.4747
ENSG00000088448	17.2176	0	28.4883	21.1706	25.3871	27.462	47.9678	26.3881
ENSG00000167522	21.4905	25.0274	22.7122	18.7878	41.5083	25.6109	20.9142	21.5859
ENSG00000101745	25.2218	38.4889	29.6657	37.9038	29.7968	44.1958	30.069	32.03
ENSG00000076513	5.85095	0	2.6761	5.68373	3.10612	9.34708	2.07704	3.53929
ENSG00000118454	19.3687	0	24.1813	23.2791	33.015	38.7986	24.6429	23.9223
ENSG00000172932	3.98677	15.306	7.90609	10.0219	8.29641	3.42642	2.87312	8.51334
ENSG00000134461	14.6802	33.2389	11.3245	13.4933	14.4361	10.8431	9.80329	11.947
ENSG00000132466	21.0357	42.2589	30.7478	27.7635	37.1097	30.325	20.4665	29.8913
ENSG00000180071	3.36542	0	8.07277	14.5002	15.0895	53.0974	21.4501	9.91744
ENSG00000230453	6.61083	19.8784	16.0206	7.74189	15.2935	7.17704	2.86393	13.6446
ENSG00000172014	0	0	4.2428	3.32977	0	5.54782	0	3.98076
ENSG00000163126	10.5634	24.703	6.20658	5.60607	11.8948	12.1817	13.4208	6.03423
ENSG00000089847	20.3138	33.9686	33.0126	12.1675	19.1924	17.4379	8.23056	27.03
ENSG00000107890	58.0493	61.096	56.1701	81.4558	38.2315	32.2631	50.8781	63.4271
ENSG00000105186	4.9596	19.3476	6.97363	3.56141	9.69297	2.03934	0	5.99432
ENSG00000206560	13.1391	0	17.719	15.2093	11.9861	29.7796	46.4979	16.9987
ENSG00000154065	1.54895	0	2.42066	6.65353	0	1.67031	2.74525	3.6355
ENSG00000180777	0	0	12.4867	11.4532	0	1.88865	4.80066	12.1901
ENSG00000163046	17.6524	0	43.153	48.1506	43.9845	17.3919	21.0146	44.5873
ENSG00000145700	1.69777	0	1.80235	1.18657	5.21675	4.50497	3.46551	1.62562
ENSG00000164236	12.3795	0	59.6716	14.5212	57.6581	18.3228	32.5889	46.7134
ENSG00000135976	17.2714	11.5971	32.7763	35.6177	33.8004	45.5057	28.609	33.5918
ENSG00000174501	56.4309	120.503	51.6115	65.9614	31.1139	73.762	66.8262	55.7299
ENSG00000154945	2.72822	0	5.7506	9.51953	9.58487	13.2024	0	6.83229
ENSG00000137494	2.11043	40.4086	6.31792	4.8003	13.6541	6.48094	2.06059	5.88236
ENSG00000065413	18.766	0	4.06878	12.4669	41.1668	23.7424	20.9679	6.47906
ENSG00000186106	3.37093	0	10.1056	10.029	8.33518	6.78053	5.21193	10.0836
ENSG00000168876	5.78323	0	10.4725	7.39913	0	9.96519	16.5963	9.59043
ENSG00000151458	2.40832	0	2.05881	8.51174	0	0.920373	1.55572	3.91081
ENSG00000139645	2.12685	14.6182	5.21813	5.51697	5.55091	0.722341	1.76685	5.3039
ENSG00000100124	3.36497	0	6.33426	7.5898	14.5888	0.994654	3.48304	6.6946
ENSG00000164512	5.2194	0	6.90068	49.1265	0	1.90996	17.7798	19.0196
ENSG00000135299	9.2982	30.4542	8.07435	9.27855	2.56095	2.2077	9.51754	8.41996
ENSG00000181626	0	0	5.97603	1.06705	4.74439	4.54581	1.46821	4.56715
ENSG00000106013	42.4097	71.3844	42.1326	36.7275	6.61346	28.7129	62.9511	40.5813
ENSG00000156381	13.8272	0	7.03276	9.57494	21.7895	4.18832	7.15717	7.76237
ENSG00000064999	21.7667	73.9949	21.7207	35.9571	55.9012	21.4402	31.1874	25.8066
ENSG00000185046	143.367	135.984	288.198	196.394	213.781	161.984	280.914	261.85
ENSG00000168096	6.66989	0	7.61259	6.86882	13.313	1.45646	5.4241	7.39913
ENSG00000165138	4.11791	0	7.35472	9.05836	12.5248	10.7603	2.1641	7.84366
ENSG00000163516	11.21	0	9.24573	10.5885	3.48589	11.0953	4.01892	9.6311
ENSG00000011426	6.96904	0	1.92351	2.80197	5.44322	42.0906	2.95905	2.17563
ENSG00000160746	30.2011	19.2316	22.9256	25.6129	10.7704	8.22035	15.6787	23.6969
ENSG00000047617	0.716284	43.087	1.70122	1.25549	0	4.35775	7.14379	1.5733
ENSG00000134343	6.13746	36.2509	30.6426	2.83904	10.7564	10.2607	5.68763	22.6629
ENSG00000171714	22.0059	53.5316	24.3453	26.8309	22.381	3.0938	25.3233	25.0586
ENSG00000177119	8.54532	0	4.08703	3.49704	7.36876	6.85715	8.44115	3.9177
ENSG00000074855	4.91113	0	4.55554	6.99385	0	3.5036	3.57297	5.25534
ENSG00000140350	4.06929	0	6.34242	8.96651	7.54196	9.74112	6.16021	7.09554
ENSG00000136938	8.48255	0	10.1135	9.33525	0	20.8728	13.2929	9.89015
ENSG00000169604	26.6646	43.927	8.93687	8.48701	16.3175	3.63566	23.0787	8.80776
ENSG00000122359	4.45931	0	8.63627	4.12485	16.0374	3.41243	1.78203	7.34148
ENSG00000196975	10.2407	0	3.35248	3.8929	18.4503	15.9957	0	3.50758
ENSG00000164111	5.89153	0	3.97573	2.09946	3.5893	14.5699	6.27973	3.43724
ENSG00000197043	11.6319	69.4014	16.0912	11.9156	5.14158	3.37099	20.637	14.8928
ENSG00000138279	16.9915	0	23.2893	28.8237	54.0168	35.8678	20.91	24.8777
ENSG00000136250	3.47951	0	7.50307	5.13898	87.4791	10.231	0	6.82457
ENSG00000173727	228.618	357.887	122.606	86.4246	51.9857	91.6797	65.1115	112.222
ENSG00000268472	3.69064	0	14.8881	16.0065	40.7138	11.3711	0	15.2091
ENSG00000255284	42.7532	109.941	23.7298	21.4529	0	46.6412	11.3164	23.0763
ENSG00000138660	2.19136	75.2146	9.11858	8.80712	14.4876	4.48378	4.52486	9.02919
ENSG00000100280	16.0216	0	8.13283	12.4509	15.3722	5.67259	14.119	9.37212
ENSG00000166747	4.69641	21.8996	5.07754	6.26809	0	8.45162	3.65409	5.41923
ENSG00000213983	5.73293	22.5141	18.1352	12.1459	15.1795	4.72556	3.99505	16.4162
ENSG00000072958	6.11987	0	18.0667	17.9326	0	1.50186	13.4705	18.0282
ENSG00000106367	3.509	0	11.2566	8.46051	0	9.25856	0	10.4541
ENSG00000182287	5.38249	0	2.73172	23.7595	4.25774	5.88167	6.04781	8.76674
ENSG00000152056	0	30.3704	7.66599	3.8158	2.51787	4.32536	5.83605	6.56098
ENSG00000196961	9.69535	0	8.24212	7.57045	4.29064	3.714	17.7441	8.04935
ENSG00000183020	17.5561	51.2716	18.9946	18.3591	32.9972	11.8556	13.9033	18.8122
ENSG00000006125	17.351	0	10.5618	12.2616	12.8323	10.7819	6.81581	11.0497
ENSG00000042753	27.5144	0	46.6588	37.9892	28.4687	26.5376	0	44.1706
ENSG00000132842	22.8909	17.7985	9.4627	12.0172	21.6105	42.4375	24.4069	10.1959
ENSG00000103723	4.90726	27.0635	20.2479	17.569	11.6467	7.76171	9.77928	19.4791
ENSG00000065000	9.41401	25.3082	12.3361	16.3184	11.4526	18.249	2.51772	13.479
ENSG00000185009	2.41992	0	6.69407	5.63318	13.149	2.42509	3.04537	6.38959
ENSG00000070718	5.18785	0	10.5675	17.8632	0	0.371561	5.79484	12.6614
ENSG00000177879	28.1127	0	32.2842	25.2214	11.2652	10.1819	10.5777	30.2572
ENSG00000157823	3.51389	0	1.64468	2.74266	1.32415	1.86515	0	1.9598
ENSG00000134262	0.917569	17.3393	5.20056	6.6103	1.83945	4.75329	3.2491	5.60515
ENSG00000081014	5.4915	0	5.82707	5.69032	7.73156	7.15496	10.5866	5.78782
ENSG00000221838	5.51569	0	3.46478	2.5711	2.30621	4.178	0	3.20829
ENSG00000100478	3.77824	0	10.3878	7.28091	4.85549	7.0437	19.1112	9.4961
ENSG00000053770	14.9461	0	11.3664	10.2242	30.4959	4.87316	7.06622	11.0386
ENSG00000242802	3.57136	0	4.65826	2.60019	1.56941	1.23722	0	4.06759
ENSG00000120868	6.30301	0	1.62991	2.27261	9.22721	2.38333	2.85716	1.81436
ENSG00000034053	28.6868	103.537	51.0312	36.8387	37.6348	29.4077	37.5026	46.9579
ENSG00000011132	1.91686	0	2.30539	2.50935	0	0	0	2.36392
ENSG00000166313	21.2698	49.8728	45.1247	40.1904	45.7526	56.595	42.1738	43.7085
ENSG00000077420	7.36314	0	2.18851	4.04276	149.706	10.39	3.67478	2.72068
ENSG00000163697	12.5165	29.1851	11.5783	14.2714	10.4547	41.7476	39.7758	12.3512
ENSG00000113108	8.12948	0	5.12391	5.41674	0	3.76459	3.67054	5.20795
ENSG00000134982	58.9225	0	11.1712	18.1714	5.59752	14.342	16.1105	13.1802
ENSG00000115266	6.87323	0	7.5656	7.20648	6.07824	4.24536	2.43793	7.46253
ENSG00000154856	29.8499	0	0.325316	0.549032	18.9601	1.63989	26.2202	0.389523
ENSG00000164062	1.83239	0	6.42216	9.11277	3.14756	2.37343	4.63751	7.19437
ENSG00000100823	3.35651	0	15.0502	17.458	24.6004	14.592	12.0199	15.7413
ENSG00000138613	6.26494	23.4679	3.26116	6.55897	0	3.3073	4.75387	4.20764
ENSG00000166181	13.5438	52.7543	18.0558	14.6269	2.31919	20.7789	18.6113	17.0717
ENSG00000149089	4.17333	0	4.95926	7.06267	18.2759	11.1326	7.92885	5.56294
ENSG00000169621	3.45015	21.6772	6.5077	1.54289	2.73616	5.78037	15.2617	5.08279
ENSG00000105290	20.0777	103.299	56.4074	47.4144	89.2916	104.827	19.2114	53.8264
ENSG00000084234	16.4281	33.1186	26.8064	52.1367	37.3991	16.425	16.1806	34.0763
ENSG00000101474	33.9912	0	35.3798	50.623	36.926	8.50223	8.34148	39.7546
ENSG00000163382	17.7415	0	11.1058	16.2254	0	0	6.68628	12.5752
ENSG00000189058	9.0661	0	5.88994	4.09924	6.68909	69.7101	138.282	5.37601
ENSG00000130203	122.093	0	1.2651	2.51321	0	0	6.32378	1.62331
ENSG00000128335	3.54518	33.4852	18.6194	15.5015	13.5114	6.85179	17.9385	17.7246
ENSG00000178878	7.67464	17.9631	1.87766	3.4547	1.50351	10.559	0	2.33028
ENSG00000184831	22.2908	111.921	29.7432	48.4915	0	19.1004	0	35.124
ENSG00000155008	20.905	0	29.8081	29.4437	64.4089	28.9142	29.8342	29.7035
ENSG00000142192	50.1676	136.847	99.386	123.372	90.0863	125.848	94.8574	106.27
ENSG00000062725	14.339	12.5692	11.4441	15.5071	7.45304	14.3475	24.7764	12.6102
ENSG00000157500	8.60696	14.4572	10.8515	14.5804	26.8824	5.6734	17.9361	11.9217
ENSG00000136044	30.7158	0	12.5582	12.7632	41.8642	20.4923	36.0694	12.617
ENSG00000198931	5.11435	86.1229	9.05895	9.2647	0	0	0	9.118
ENSG00000137074	26.4111	0	11.8991	9.29262	26.552	13.6189	4.46841	11.1511
ENSG00000178301	7.04305	42.4364	3.94718	9.99533	11.6458	3.08116	8.74094	5.68301
ENSG00000171885	81.1071	0	2.05608	1.02801	8.32281	3.59356	3.38582	1.76102
ENSG00000021776	11.3055	0	6.49477	7.34825	5.4859	9.35299	13.2503	6.73972
ENSG00000186635	4.90512	16.7985	2.05524	2.86983	6.10359	0.704217	7.31869	2.28903
ENSG00000047365	53.1597	12.2285	21.4117	7.05349	19.1994	80.5093	27.3138	17.2909
ENSG00000120318	0	0	2.53444	1.97373	7.51326	0	0	2.37352
ENSG00000198576	0.993512	0	5.76333	0.26797	2.72862	0	5.08594	4.18615
ENSG00000143761	25.1348	39.6667	44.6442	51.1349	55.4888	37.0429	24.9634	46.5071
ENSG00000168374	5.824	0	10.5062	13.5348	0	8.74757	5.95403	11.3754
ENSG00000101199	8.42905	0	13.2152	13.6986	26.7994	5.1306	9.05061	13.3539
ENSG00000149182	7.95753	26.2296	9.01539	9.00333	10.9107	7.19869	20.4908	9.01193
ENSG00000242247	12.2897	0	14.0673	16.2375	8.25299	17.2238	37.7722	14.6901
ENSG00000066777	11.6993	10.6133	11.241	13.7125	8.46658	11.2832	17.6971	11.9503
ENSG00000124198	11.167	27.5612	12.96	12.0269	6.17319	8.09043	5.91158	12.6922
ENSG00000164144	28.9401	0	12.2072	18.3531	34.6084	19.5023	20.9024	13.9711
ENSG00000132254	0	0	3.22849	2.86337	0	3.28745	0	3.1237
ENSG00000101246	5.08053	19.9705	7.82929	6.94103	8.37898	1.22763	2.24227	7.57435
ENSG00000081181	0	0	5.17434	16.826	0	2.33368	26.8374	8.51838
ENSG00000134884	240.382	30.4389	150.957	122.895	142.249	250.349	173.751	142.903
ENSG00000175220	7.09374	0	6.68427	7.98542	7.90334	19.7834	6.30762	7.0577
ENSG00000071205	1.05424	0	7.43993	3.55615	1.98254	0.748208	11.232	6.32528
ENSG00000187951	1.14543	0	2.93505	1.73866	0	2.64723	0	2.59168
ENSG00000165322	18.8648	0	6.20869	18.694	20.5231	5.19605	15.7278	9.79198
ENSG00000075884	3.19467	13.1316	3.80065	1.60507	9.32425	2.24936	4.75904	3.17051
ENSG00000140750	6.73179	0	4.9627	5.34213	8.83966	4.73212	5.20949	5.0716
ENSG00000146376	0	0	3.90926	4.76036	0	0	0	4.15352
ENSG00000137727	9.06755	0	16.8759	23.2989	9.30919	6.97773	13.2822	18.7193
ENSG00000107863	52.4	61.0791	47.1952	32.3523	46.6485	105.724	50.7135	42.9352
ENSG00000128805	9.21027	14.9901	10.979	9.55003	35.1093	39.6049	18.9	10.5689
ENSG00000138639	80.6874	0	2.58941	5.41517	78.5448	9.50562	7.38253	3.40041
ENSG00000163219	1.74241	0	3.48345	1.24289	17.4231	1.86107	0	2.8404
ENSG00000145819	28.4204	37.9902	40.8447	23.9816	33.9595	15.1774	15.7525	36.005
ENSG00000088756	0.869075	0	1.54629	3.55062	0	0.876368	1.1487	2.12154
ENSG00000137962	4.29136	8.381	1.62288	1.74265	0	0	0.863352	1.65725
ENSG00000031081	20.2525	13.8647	0.759817	1.80592	1.16048	1.08297	31.4041	1.06005
ENSG00000134909	30.2298	30.1428	39.3927	19.2829	37.3372	17.5743	24.9756	33.6211
ENSG00000004777	1.89263	0	6.53963	7.65529	0	5.02262	0	6.85983
ENSG00000160007	11.121	19.3958	8.13646	10.1427	6.0089	9.75317	13.3263	8.71225
ENSG00000147799	1.7141	0	10.589	8.04399	0	7.15172	1.40963	9.85861
ENSG00000165895	10.043	0	0.958668	5.8077	0	1.04755	28.948	2.35035
ENSG00000006740	13.2706	37.3923	28.6207	26.7528	8.7536	7.82515	14.3461	28.0846
ENSG00000100852	56.5411	0	9.87212	19.3612	21.0097	18.6544	8.52468	12.5955
ENSG00000047648	2.69223	0	2.37432	4.58445	4.02256	2.84997	6.54636	3.00863
ENSG00000141522	10.1691	0	12.5586	9.16556	11.2727	4.30077	0	11.5848
ENSG00000242173	4.92871	0	18.3975	20.3064	0	2.63049	0	18.9453
ENSG00000076928	2.12651	0	1.74559	1.94976	0	3.6516	1.75419	1.80418
ENSG00000104728	17.2937	0	3.4526	4.12319	6.73668	23.4973	12.8433	3.64506
ENSG00000074964	14.1629	0	3.34869	5.43296	10.2936	2.32125	1.76569	3.94688
ENSG00000132694	20.8652	0	14.8124	17.6835	21.928	9.68938	16.7734	15.6364
ENSG00000196914	19.6572	9.7853	11.4644	9.43854	15.5752	5.33188	11.0736	10.883
ENSG00000110237	11.5482	28.4839	7.67025	6.38767	7.71365	2.00685	0	7.30215
ENSG00000116584	6.5202	0	6.31218	3.28999	14.0218	13.7585	2.22186	5.4448
ENSG00000240771	0	0	4.77957	4.85462	0	3.18433	0	4.80111
ENSG00000114790	51.0273	0	1.62964	3.03515	1.96512	4.63392	8.96038	2.03302
ENSG00000214944	0.827975	13.0214	3.2236	2.30958	0	2.01535	1.8515	2.96127
ENSG00000163947	12.3158	18.8062	25.1783	15.8001	20.6246	8.82179	13.06	22.4868
ENSG00000214694	0	0	3.14632	3.53547	0	1.82793	0	3.25801
ENSG00000183111	14.2939	0	2.80629	3.91447	0	19.0653	3.30626	3.12434
ENSG00000136002	36.986	0	13.4661	15.0869	9.97605	7.61825	20.0703	13.9313
ENSG00000165801	5.06297	0	0.215999	1.11182	0	1.27458	4.21653	0.4731
ENSG00000129675	6.20277	0	2.61795	3.25406	16.2567	1.14498	13.9415	2.80051
ENSG00000102606	24.2202	0	37.1993	23.8054	27.8382	18.7205	27.0514	33.3553
ENSG00000131089	12.3384	32.6848	24.7249	18.8806	14.8438	7.23591	25.9747	23.0476
ENSG00000117713	16.9993	12.5923	9.20264	10.9003	3.53933	13.6605	19.6661	9.68986
ENSG00000049618	21.3267	7.12795	17.1889	18.5777	17.8409	20.924	18.9382	17.5875
ENSG00000189079	16.2852	0	6.31315	7.05352	14.8271	18.908	13.5372	6.52564
ENSG00000116017	0	0	1.86421	1.79366	0	3.0667	5.25922	1.84396
ENSG00000179361	2.59419	0	1.69726	1.99758	0	3.07094	1.13787	1.78345
ENSG00000032219	35.4779	20.0814	34.6313	30.5995	34.8489	36.9941	26.6436	33.4742
ENSG00000054267	27.5322	35.737	30.7072	25.9395	53.3483	52.1804	17.5973	29.3389
ENSG00000150347	14.1397	12.4544	17.5066	19.8724	28.8582	16.5455	18.3042	18.1856
ENSG00000166233	34.4146	49.1019	23.6158	27.8829	29.9943	19.2939	24.9209	24.8405
ENSG00000177479	16.9414	0	11.9294	15.2357	14.1871	21.0822	8.00839	12.8783
ENSG00000120805	8.08873	0	8.04125	9.40711	8.924	5.00696	0	8.43326
ENSG00000175414	0.553641	0	2.52655	2.80138	0	0.779621	0	2.60542
ENSG00000169379	11.1756	0	11.7063	10.5579	27.0435	13.6797	10.2834	11.3767
ENSG00000152219	4.50838	0	6.96351	4.40284	8.59634	3.64366	3.48631	6.22859
ENSG00000185305	41.7768	98.1334	76.512	58.3555	53.3014	48.4608	52.4648	71.3011
ENSG00000214087	5.99711	39.152	10.3799	6.98204	0	3.71467	0	9.40468
ENSG00000228696	31.2568	0	39.3227	33.7841	68.4477	39.8645	22.168	37.7331
ENSG00000102931	26.159	0	18.5702	21.0499	11.9974	4.39845	49.9875	19.2819
ENSG00000138175	12.3728	0	18.1678	22.269	18.4763	20.1635	27.9002	19.3448
ENSG00000122644	0	0	5.36172	1.03144	0	4.09611	0	4.11892
ENSG00000188042	32.6637	67.7068	15.2415	104.758	35.9202	5.63051	9.51444	40.933
ENSG00000175906	4.21023	0	15.3177	12.9226	0	2.76862	13.7051	14.6303
ENSG00000162980	3.42187	0	6.64464	8.6408	6.35204	2.7115	6.46716	7.21754
ENSG00000165997	2.62523	0	2.90739	3.20897	0	1.6379	1.79608	2.99395
ENSG00000113966	29.8197	0	27.5295	25.2732	0	18.6809	15.6534	26.882
ENSG00000144746	50.703	0	48.8866	76.4656	102.607	49.7472	44.1686	56.8018
ENSG00000177917	7.33883	0	4.43023	4.09149	0	14.4821	5.70407	4.33302
ENSG00000143862	27.6529	0	23.1736	31.3721	24.3534	30.5006	15.5686	25.5266
ENSG00000134108	19.2922	34.6875	27.3891	25.6825	19.4748	19.5557	19.5323	26.8993
ENSG00000104442	10.2418	0	16.6265	13.5708	13.5133	17.6827	13.7273	15.7495
ENSG00000170632	2.06589	0	9.46888	8.68098	21.2115	9.27972	0	9.24275
ENSG00000118690	44.3801	0	33.8776	19.6442	16.954	23.2616	22.8825	29.7926
ENSG00000165309	4.86294	0	1.84902	0.459879	0	7.20512	0	1.45033
ENSG00000140691	5.9366	0	2.97095	3.42817	0	3.44599	2.73015	3.10217
ENSG00000105676	6.97903	0	4.73727	5.93164	3.08628	3.39172	0	5.08005
ENSG00000114098	5.12473	0	9.01175	9.00902	16.3401	9.02391	17.8689	9.01097
ENSG00000135931	5.25867	0	11.9535	6.8836	17.6435	4.53051	5.45579	10.4984
ENSG00000126947	5.20284	0	8.0888	12.9634	0	0	0	9.48781
ENSG00000184867	2.52885	0	14.263	11.31	16.3934	8.30695	14.5435	13.4155
ENSG00000102401	7.74089	60.6174	16.7443	21.0175	10.8642	11.9674	8.15183	17.9707
ENSG00000196440	10.7598	0	6.75353	9.52879	3.92037	7.9305	7.83891	7.55004
ENSG00000143437	12.2384	0	10.0193	10.0309	23.2546	8.17361	0	10.0226
ENSG00000172379	54.0814	16.8075	48.3018	75.5523	54.9615	31.0581	37.0898	56.1227
ENSG00000133794	6.89125	0	11.1851	5.2061	13.621	6.61754	5.35291	9.46913
ENSG00000029153	4.48576	26.0109	20.0878	7.76768	12.9131	5.84902	14.3346	16.5519
ENSG00000241685	27.5003	0	24.4451	25.9676	65.892	13.962	3.79884	24.882
ENSG00000163466	7.38849	18.8979	16.9387	14.1886	17.4319	11.359	4.77669	16.1495
ENSG00000162704	3.55515	0	8.11331	6.08584	0	2.83315	2.57754	7.53142
ENSG00000136950	16.7294	68.1367	23.38	14.8314	11.8468	11.0651	10.0388	20.9265
ENSG00000128989	17.319	58.709	63.5812	14.1998	46.1501	15.8236	11.8241	49.4086
ENSG00000172995	29.3588	104.219	110.367	23.3818	57.9804	52.07	91.463	85.4021
ENSG00000137486	13.9296	20.751	6.12442	9.00852	6.68969	13.247	0	6.95216
ENSG00000141480	9.42175	35.5168	9.78106	8.81068	13.5866	3.67919	0	9.50256
ENSG00000197070	0	0	6.33584	4.72729	17.2658	0	3.13637	5.87418
ENSG00000105643	3.23266	0	6.00635	1.01032	21.1674	3.53101	4.18962	4.57248
ENSG00000113369	4.7568	23.5971	1.75296	4.07084	0	0	6.92157	2.41819
ENSG00000100299	7.51078	0	13.0519	13.9085	0	8.43738	0	13.2977
ENSG00000113273	10.5268	0	6.6976	10.9094	24.7812	5.37954	7.13825	7.90638
ENSG00000180801	4.33386	0	4.43356	0.876484	0	4.79292	0	3.41267
ENSG00000164291	1.36012	0	3.63798	3.48973	4.9444	7.05346	5.01913	3.59543
ENSG00000156219	3.13246	0	16.1273	3.07432	13.4717	9.37964	3.17768	12.381
ENSG00000173409	14.98	0	14.6016	17.675	0	5.37132	11.9964	15.4837
ENSG00000099889	8.84693	22.9376	3.03394	3.94791	8.54816	0	6.7616	3.29625
ENSG00000004848	9.48904	0	1.1807	49.5092	15.4494	0	0	15.0511
ENSG00000104763	7.9846	48.8091	13.017	17.4372	10.8784	13.7417	17.1601	14.2856
ENSG00000153317	60.5631	107.76	49.7849	30.1541	43.9982	33.2618	72.862	44.1508
ENSG00000151693	23.4697	0	12.3223	8.35623	5.99563	11.9876	1.34018	11.184
ENSG00000065802	3.41353	20.9554	3.01587	2.96485	6.20872	0	2.74954	3.00122
ENSG00000196372	4.88424	0	5.26179	12.4851	0	2.56186	8.29459	7.3349
ENSG00000115239	5.86883	0	6.85353	5.91342	6.83053	0.801067	8.6076	6.58372
ENSG00000148331	9.32918	0	10.5207	9.27199	0	9.47564	9.31233	10.1623
ENSG00000183475	9.88677	0	6.21507	4.27712	4.03555	3.76662	11.17	5.65888
ENSG00000177981	9.80487	0	7.71938	7.64759	0	9.63788	9.5481	7.69877
ENSG00000138303	13.7902	0	9.73281	12.6403	23.0429	13.288	19.0869	10.5673
ENSG00000100325	0	0	4.60561	4.30561	9.82155	3.38937	3.13882	4.51951
ENSG00000112249	10.1134	0	14.4999	16.1342	17.758	10.5442	26.7882	14.9689
ENSG00000116539	33.5368	44.474	30.3358	29.1099	49.4028	43.547	41.3398	29.984
ENSG00000129691	11.2663	20.0911	7.2848	8.49576	2.53597	6.29544	3.03754	7.63235
ENSG00000110881	7.03514	0	3.33497	10.6025	0	6.8796	44.068	5.42077
ENSG00000108684	120.628	286.476	381.704	213.954	240.383	127.188	117.261	333.559
ENSG00000213199	4.12785	0	3.96858	5.31761	15.3157	11.5611	6.39006	4.35576
ENSG00000072182	1.32412	0	0.39884	6.38104	2.79923	0	16.8618	2.11574
ENSG00000198356	0	0	5.83685	12.7102	0	0	0	7.80952
ENSG00000070669	10.4433	0	21.3942	23.1234	9.96703	5.7172	10.8903	21.8905
ENSG00000138381	15.857	0	12.6804	11.5964	0	5.2856	0	12.3693
ENSG00000108381	15.7114	0	1.93976	2.9084	27.4678	72.9482	16.3338	2.21776
ENSG00000198363	30.2338	0	10.1487	11.7443	10.7227	4.68482	9.3652	10.6066
ENSG00000174939	6.52686	0	24.5623	16.2866	20.0698	21.3754	19.1496	22.1872
ENSG00000128203	0	30.2883	11.5868	4.72275	0	0	0	9.61679
ENSG00000169696	2.83301	8.4052	1.67702	2.19131	0	4.9075	1.4706	1.82462
ENSG00000162174	24.693	0	5.43698	10.2496	0	11.9512	10.5666	6.8182
ENSG00000130707	1.22868	0	2.01864	9.12718	0	0	0	4.0588
ENSG00000034533	6.75132	0	3.21192	2.69711	3.17768	0	0	3.06417
ENSG00000152092	39.2588	16.8325	33.012	35.1931	21.9744	13.6019	47.9325	33.638
ENSG00000148219	57.3744	30.6532	36.4699	105.949	26.1809	50.5469	175.547	56.4104
ENSG00000064102	5.7154	0	4.81469	2.47544	0	12.8127	5.60258	4.14332
ENSG00000171456	6.11945	0	6.67074	8.73222	12.181	11.9843	10.3651	7.26239
ENSG00000143970	4.25703	9.90036	4.53271	4.64136	9.51061	2.24983	5.0668	4.56389
ENSG00000141431	8.40946	0	11.3705	8.1953	0.868	6.90778	7.41588	10.4592
ENSG00000138138	18.1378	0	15.1442	18.8299	34.058	8.97847	6.63815	16.202
ENSG00000156802	5.87212	0	4.02253	3.36313	9.93441	2.20685	4.77585	3.83328
ENSG00000119778	19.4447	14.4849	5.36031	8.18041	9.1153	10.7936	13.7212	6.16968
ENSG00000197785	7.49567	0	8.37433	8.74195	4.78851	3.05505	0	8.47984
ENSG00000160072	8.13284	0	7.29469	8.2142	15.0222	0	2.7267	7.55859
ENSG00000176208	0	0	2.86933	1.08831	5.89492	5.50575	0	2.35818
ENSG00000167654	18.2293	23.8631	33.6244	42.8315	48.9437	10.0418	29.6473	36.2669
ENSG00000107669	27.5045	17.8695	16.6167	18.6457	9.29246	36.6694	29.3979	17.199
ENSG00000123268	7.6511	0	16.0995	19.6143	73.2721	30.7691	30.593	17.1083
ENSG00000115966	15.8858	0	15.4963	12.8261	10.7242	4.81856	19.4219	14.7299
ENSG00000128272	14.9665	51.2654	40.704	44.2993	110.85	76.3189	45.143	41.7358
ENSG00000118217	19.1771	16.3412	13.2194	11.2575	17.3764	17.4099	15.967	12.6563
ENSG00000171681	21.4419	0	9.23313	7.76334	17.8455	25.0439	12.1766	8.8113
ENSG00000166669	15.6816	82.2032	25.0758	14.1809	26.7355	13.1605	13.0848	21.9489
ENSG00000152348	33.8106	22.7579	14.0012	13.8906	13.029	27.4109	12.989	13.9695
ENSG00000145782	4.61364	0	8.14083	8.90461	9.17834	8.19682	4.046	8.36004
ENSG00000175224	5.60103	16.9526	6.2297	8.22255	7.84237	13.9202	3.53372	6.80165
ENSG00000126775	10.8175	30.7362	10.5778	10.8294	12.4199	9.09282	5.98038	10.65
ENSG00000085978	4.592	0	7.80964	6.59715	0	8.76841	2.29129	7.46165
ENSG00000168010	1.67652	0	3.92091	2.7661	15.5862	4.08977	2.21494	3.58948
ENSG00000110046	3.36746	0	2.09952	4.02858	0	1.33746	2.744	2.65317
ENSG00000066739	5.7415	11.9459	7.41065	5.72667	9.42721	9.16585	11.2412	6.92734
ENSG00000144848	0	0	3.10181	2.15292	15.662	1.99082	4.58713	2.82947
ENSG00000168397	15.9604	36.963	14.4992	11.06	19.266	9.37635	16.8802	13.5121
ENSG00000125703	20.0143	0	16.5379	14.6065	100.053	91.3595	39.2088	15.9836
ENSG00000130734	13.8752	0	5.00812	3.94769	0	3.69962	9.17604	4.70377
ENSG00000057663	11.5184	0	17.7802	14.4872	2.77521	18.3688	17.8433	16.8351
ENSG00000197548	41.9936	41.8976	26.9916	27.4673	41.4401	22.5983	14.9375	27.1281
ENSG00000198925	8.85756	14.3102	7.60927	6.88623	0	5.28772	6.87594	7.40176
ENSG00000138363	12.1178	0	5.84599	5.01324	12.2606	9.8614	0	5.60699
ENSG00000198513	52.0307	0	61.0035	38.7119	115.36	62.3152	48.0007	54.6058
ENSG00000119787	15.4245	0	10.8654	9.60754	5.71205	3.15695	3.43378	10.5044
ENSG00000184743	2.87698	0	1.79376	2.15605	3.86735	8.46247	0	1.89774
ENSG00000149311	5.12743	5.82994	4.28919	4.62921	9.51787	9.74502	11.4854	4.38678
ENSG00000166454	2.33922	18.5928	4.97489	6.91013	12.2409	6.01349	5.01904	5.53031
ENSG00000177556	3.18945	0	5.90743	9.864	20.8659	7.41437	1.8541	7.04297
ENSG00000118322	8.44491	30.919	1.29838	1.263	10.6289	19.5338	27.1799	1.28823
ENSG00000145246	3.25991	0	2.89527	4.76853	10.9783	5.21831	9.65989	3.4329
ENSG00000068650	6.46972	21.378	5.94507	6.22733	7.98442	10.3506	12.6745	6.02608
ENSG00000058063	10.2901	0	11.0106	8.74447	15.0036	15.9971	11.0367	10.3602
ENSG00000101974	5.51249	0	0.267375	3.27862	8.61833	1.44387	3.04771	1.13161
ENSG00000105726	3.4518	0	2.99483	2.56921	0	4.60059	2.27468	2.87267
ENSG00000159363	4.9968	0	13.5557	20.3198	0	3.15996	0	15.497
ENSG00000133657	5.55122	0	7.0503	8.06388	7.01223	7.90826	7.06081	7.3412
ENSG00000127249	42.0473	0	1.70805	1.7503	0	5.02037	22.98	1.72017
ENSG00000163399	12.3469	14.0033	41.8284	48.6984	29.3872	16.0096	28.599	43.8001
ENSG00000018625	239.01	19.6901	4.96735	2.74945	7.05503	7.87798	32.0565	4.33081
ENSG00000105409	8.86649	20.0587	18.295	41.1091	7.51019	6.18397	5.09946	24.8427
ENSG00000143153	61.9312	88.5618	175.701	425.843	205.056	169.753	87.4576	247.492
ENSG00000129244	167.577	0	5.80058	37.1701	3.2926	8.21596	10.8432	14.8037
ENSG00000069849	18.9496	155.046	55.4922	55.6221	60.1315	33.3332	35.2702	55.5295
ENSG00000174437	14.8851	11.0568	21.4553	24.4905	9.06727	7.6319	9.13742	22.3264
ENSG00000070961	32.9308	50.1497	117.493	51.2722	77.1882	38.5873	33.2072	98.4877
ENSG00000157087	30.7225	34.3614	76.5022	50.4217	32.7772	17.4523	24.6466	69.017
ENSG00000067842	1.70015	0	7.72161	11.7255	1.44544	2.87882	1.8159	8.87074
ENSG00000058668	20.3062	20.9192	20.6986	4.43644	5.05504	13.5315	28.3915	16.0313
ENSG00000017260	31.5348	47.263	24.329	17.6893	32.8427	13.2384	16.6284	22.4234
ENSG00000064270	1.08625	0	1.58585	1.22613	0	0	5.45406	1.48261
ENSG00000152234	9.55017	0	20.433	30.7356	31.9241	10.8181	9.99739	23.3898
ENSG00000110955	57.671	0	78.7157	121.733	105.652	42.2804	28.6662	91.0618
ENSG00000165629	47.3743	54.935	31.8811	39.0708	0	20.4561	7.147	33.9446
ENSG00000099624	13.086	0	22.6494	31.982	0	22.0933	0	25.3278
ENSG00000124172	23.6123	52.3612	30.1164	34.5266	15.9091	27.8267	7.52698	31.3821
ENSG00000116459	3.42389	0	14.2545	21.3978	42.7396	2.4912	19.69	16.3047
ENSG00000159199	10.8267	0	25.2053	30.7424	17.7732	14.2837	8.0089	26.7944
ENSG00000135390	22.6253	32.6	21.6943	34.5167	33.794	17.3788	12.6229	25.3744
ENSG00000154518	11.2569	0	14.403	19.5283	9.25445	6.61461	2.31674	15.874
ENSG00000167863	14.6674	48.0593	20.8842	34.9627	26.505	5.88507	3.22391	24.9248
ENSG00000169020	157.633	232.027	186.983	213.464	277.834	190.315	86.509	194.583
ENSG00000154723	41.8096	56.9887	48.254	71.7438	0	23.5908	36.1469	54.9956
ENSG00000105341	4.49642	0	3.65183	3.88799	0	0	12.9664	3.71961
ENSG00000071553	20.9961	20.8185	25.652	37.706	34.0902	6.53891	10.7814	29.1115
ENSG00000205464	9.39906	0	6.87797	8.10538	0	7.79112	6.81541	7.23024
ENSG00000182220	17.4892	0	50.6534	70.2184	55.3305	32.5579	13.528	56.2686
ENSG00000033627	15.2491	32.6983	26.3418	30.1237	16.0128	12.4	13.4987	27.4272
ENSG00000185344	2.38431	0	2.59836	2.22871	2.47399	2.28324	2.82651	2.49227
ENSG00000117410	21.1651	28.7631	42.0145	51.1648	26.2119	29.0903	24.9507	44.6406
ENSG00000159720	6.41626	0	5.62794	6.62709	0	6.907	1.84348	5.9147
ENSG00000113732	32.5059	0	16.5496	14.8553	42.7415	27.7251	9.62934	16.0634
ENSG00000171130	15.256	34.9424	28.5753	47.1715	27.0518	16.1478	4.58171	33.9125
ENSG00000114573	54.0587	70.753	44.4308	55.2964	56.7107	16.0219	22.9636	47.5492
ENSG00000147416	11.2002	34.3403	25.1926	31.6824	28.4843	5.87747	3.63041	27.0552
ENSG00000155097	19.3564	0	23.3525	21.2787	10.0557	14.5905	20.9316	22.7573
ENSG00000100554	7.81625	36.5278	23.6603	23.8594	15.1943	17.9403	4.49375	23.7174
ENSG00000131100	17.2048	0	39.4373	37.2025	36.5856	23.6358	33.8866	38.7959
ENSG00000250565	3.37447	0	2.65763	2.55472	0	1.77474	0	2.6281
ENSG00000128524	52.9532	0	61.0809	110.324	0	10.2028	28.942	75.2138
ENSG00000136888	28.2326	0	51.1299	67.8058	31.7512	16.8777	93.3643	55.9159
ENSG00000047249	27.3702	25.3305	33.134	28.167	22.9718	13.8616	23.0232	31.7085
ENSG00000165240	1.63342	0	1.2617	1.30987	3.8554	1.05251	3.65283	1.27552
ENSG00000123191	2.71496	0	2.60589	3.52251	0	0	0	2.86896
ENSG00000124406	39.9177	31.7288	30.8333	23.9603	20.6154	56.4729	22.1531	28.8607
ENSG00000132932	25.5704	52.8044	43.7966	57.856	22.9813	25.4041	12.2581	47.8317
ENSG00000081923	0.596077	19.3825	13.0846	2.97296	15.8964	2.71732	0	10.1825
ENSG00000143515	9.22585	0	7.34507	8.58076	7.29255	5.26105	6.44179	7.69972
ENSG00000104043	1.46907	0	3.85138	3.52731	12.4238	3.11584	1.75886	3.75837
ENSG00000054793	11.6812	26.2241	33.6793	25.8946	29.7225	17.7539	21.6814	31.4451
ENSG00000123472	14.7573	0	11.6826	13.7915	1.92606	9.5529	13.2138	12.2879
ENSG00000171953	2.49959	27.3141	3.70388	3.65563	7.98573	0	6.08696	3.69003
ENSG00000130770	29.2723	0	62.1641	76.6444	67.0855	21.4922	45.4334	66.32
ENSG00000175054	7.38033	0	10.6904	10.317	24.2116	7.35711	7.9094	10.5833
ENSG00000138085	4.68023	0	6.98791	9.91922	13.8204	9.57123	14.4946	7.8292
ENSG00000088812	26.0879	0	20.4802	18.2632	22.1487	12.6209	23.2118	19.8439
ENSG00000107518	75.4812	122.77	201.778	127.246	146.984	73.3765	189.082	180.387
ENSG00000085224	40.9587	30.8951	42.0269	56.3888	53.0004	51.4294	54.4053	46.1488
ENSG00000130638	53.2585	53.2969	42.4318	51.6277	57.472	43.2562	83.9434	45.071
ENSG00000204842	24.8746	25.0964	13.6944	15.5858	22.3947	22.6688	14.438	14.2372
ENSG00000168488	5.3982	43.1635	10.3898	10.1387	20.9506	6.14499	9.29198	10.3178
ENSG00000066427	10.5604	0	9.171	6.22531	11.7553	10.3685	19.1644	8.32558
ENSG00000163635	10.2795	0	7.92134	6.58303	9.7599	3.2714	2.72586	7.53725
ENSG00000146776	19.916	0	16.78	16.8849	12.4155	10.8146	14.7182	16.8101
ENSG00000162650	0.823069	0	3.43064	2.08737	0	3.07901	0	3.04511
ENSG00000087152	1.67221	24.5438	8.01884	11.4519	0	7.97982	8.1815	9.00412
ENSG00000253719	19.3426	0	23.8195	42.917	17.9705	14.493	18.9528	29.3005
ENSG00000148090	48.9522	95.0672	41.4309	57.1712	50.0373	54.6493	27.21	45.9484
ENSG00000115307	17.3398	101.9	22.3344	21.1938	4.13437	11.4076	16.8327	22.007
ENSG00000175756	12.2796	0	18.9968	17.4967	0	3.12219	7.7439	18.5663
ENSG00000158321	88.6813	76.1232	69.7016	95.6672	146.133	124.798	44.104	77.1537
ENSG00000169857	16.9099	0	7.86636	15.2303	43.3276	13.3557	6.62837	9.97981
ENSG00000135407	3.79311	0	3.30775	1.17101	0	6.77074	3.24383	2.6945
ENSG00000105778	6.05941	6.81121	8.12732	8.86001	9.30072	5.48186	7.13833	8.3376
ENSG00000119986	5.83803	0	9.26922	10.2752	66.705	6.39481	8.87067	9.55793
ENSG00000103126	3.19237	17.3777	5.40453	3.85134	6.66425	4.28699	1.8506	4.95876
ENSG00000168646	2.47517	54.9242	3.32914	2.54651	0	0	0	3.10452
ENSG00000163512	6.22002	20.4925	5.06477	8.46407	5.59322	4.54091	3.48324	6.04037
ENSG00000155096	5.29842	0	10.4066	13.2202	2.28695	6.50478	14.8508	11.2141
ENSG00000166710	9.58506	466.08	6.04425	29.5467	97.6326	21.3449	29.9429	12.7895
ENSG00000169255	10.7886	0	10.1056	14.01	0	3.44431	17.9964	11.2262
ENSG00000162885	10.1664	22.8057	5.86483	9.53757	14.7278	1.39274	5.83126	6.91891
ENSG00000172318	3.45995	0	3.0777	3.27548	0	0	0	3.13446
ENSG00000162630	8.41476	0	16.0185	14.3997	6.97312	2.25488	0	15.5539
ENSG00000176022	0	0	4.22592	9.49423	15.9086	2.76674	0	5.73794
ENSG00000109956	3.25403	0	11.1904	8.77123	11.5451	11.1726	11.9828	10.4961
ENSG00000112309	7.02184	0	2.35825	4.32844	0	1.68439	21.922	2.9237
ENSG00000149541	10.5591	144.025	20.9545	32.9107	4.48514	14.8997	11.8478	24.386
ENSG00000170340	4.03967	0	8.37319	0.900992	3.7702	6.86527	5.86299	6.22865
ENSG00000175711	2.14747	33.6358	3.93769	2.38159	4.04924	0	0	3.49108
ENSG00000135454	5.7942	0	10.8194	7.26368	2.66527	3.75042	0	9.79889
ENSG00000139044	3.39443	0	14.1503	3.13986	0	6.95758	0	10.9903
ENSG00000182272	32.4403	0	32.0326	28.6705	0	10.0578	29.8892	31.0677
ENSG00000117411	3.60045	0	9.44395	7.84146	23.5218	9.77638	5.53282	8.98403
ENSG00000158850	5.04438	0	7.7672	8.49126	9.01335	4.3997	9.47164	7.97501
ENSG00000121578	0.816101	0	2.08303	2.377	1.50966	2.79558	0	2.1674
ENSG00000158470	26.0774	0	13.3667	17.9063	0	16.4898	7.8671	14.6695
ENSG00000118276	15.0254	24.2994	13.6742	23.9994	0	5.73362	16.0669	16.6375
ENSG00000027847	3.34793	0	3.59069	6.68049	0	1.45406	0	4.47747
ENSG00000108641	18.7514	0	16.3834	6.68831	0	2.66211	0	13.6009
ENSG00000164929	55.655	32.2573	45.0482	27.9614	12.4043	16.8914	88.1071	40.1442
ENSG00000182240	1.32611	0	1.88165	0.755052	3.69179	3.28195	2.00534	1.55831
ENSG00000156273	12.4452	0	1.99964	11.1131	17.9324	2.28442	5.51765	4.61523
ENSG00000112182	26.7498	23.0621	16.6745	34.0439	5.47856	28.8296	22.5933	21.6596
ENSG00000002330	5.35587	90.9131	14.0921	13.8144	24.6414	24.397	10.4156	14.0124
ENSG00000107262	7.86897	0	2.80263	2.86454	7.14184	1.06375	2.71376	2.8204
ENSG00000112208	2.80765	0	2.35781	3.72122	0	4.69923	0	2.74911
ENSG00000156735	12.5154	0	15.058	13.1028	15.3864	7.77354	5.1137	14.4969
ENSG00000166170	0.45432	24.4607	7.81429	6.4531	9.90739	7.45039	8.47951	7.42362
ENSG00000140320	3.47344	0	5.25423	4.69089	8.85424	3.59812	13.2646	5.09255
ENSG00000175866	3.64364	0	21.275	4.7313	6.70792	2.16547	0	16.5269
ENSG00000007516	7.8167	0	23.1167	16.5853	11.3336	5.76655	0	21.2422
ENSG00000175334	6.39494	0	5.81161	12.572	0	10.7033	10.6747	7.75186
ENSG00000153064	1.05332	0	1.89109	1.46803	6.31401	0	0	1.76967
ENSG00000172530	3.00696	0	7.47217	5.10285	6.25722	13.6463	4.63245	6.79217
ENSG00000163930	6.12807	0	9.89719	9.24711	0	6.09812	4.91688	9.71061
ENSG00000138376	7.89651	0	1.48648	2.11173	6.59479	3.59226	0	1.66593
ENSG00000176788	89.0369	143.007	225.041	151.695	82.7725	23.8623	35.0626	203.99
ENSG00000198604	4.91845	32.8951	2.37943	3.83707	6.33774	9.24011	2.00009	2.79778
ENSG00000076108	16.6687	0	5.92903	8.0417	3.94483	8.78522	8.25245	6.53537
ENSG00000123636	65.1572	31.8119	14.7839	13.4383	29.949	64.546	41.2557	14.3977
ENSG00000214413	4.69835	0	5.61173	5.31762	6.62405	6.4063	6.11634	5.52732
ENSG00000125124	26.0162	0	10.1538	10.7195	20.1831	13.8781	13.8493	10.3162
ENSG00000140463	7.18693	24.548	5.70476	7.68561	7.79407	4.64036	4.11967	6.27327
ENSG00000138686	2.97014	0	15.7345	16.1696	10.8704	12.0263	7.83003	15.8594
ENSG00000122507	29.3344	43.4083	16.7683	17.5724	13.7378	48.5523	40.6315	16.9991
ENSG00000114439	9.75953	41.5405	7.602	8.3747	13.0043	24.5408	11.1177	7.82376
ENSG00000132692	38.8948	25.1486	5.12366	8.54326	5.65876	6.23083	190.133	6.10509
ENSG00000075790	10.21	33.9382	13.8644	12.8728	22.8545	12.4898	3.46737	13.5798
ENSG00000185825	5.18625	0	20.5819	23.8081	40.5007	13.5269	6.6793	21.5078
ENSG00000050820	2.44509	0	5.21095	4.72292	7.11425	15.9347	2.95042	5.07089
ENSG00000137936	22.6369	30.615	4.39444	5.94752	24.4095	1.02842	4.84854	4.84017
ENSG00000064787	8.03442	0	2.09104	2.60778	22.5671	68.2282	116.045	2.23934
ENSG00000116752	3.21049	0	27.4857	28.1081	37.3447	21.6027	0	27.6643
ENSG00000141376	33.2633	8.79427	24.0209	21.7325	13.6976	48.6764	25.8624	23.3641
ENSG00000124243	7.08955	55.8676	11.3647	18.5062	7.0518	2.90774	6.20181	13.4144
ENSG00000060982	2.99475	0	3.54235	11.0564	14.0987	6.71672	6.61394	5.69888
ENSG00000105552	23.7888	22.332	5.95778	5.30019	12.484	1.34265	4.95813	5.76905
ENSG00000107949	15.833	28.919	9.20308	12.6217	15.088	17.6701	25.5436	10.1842
ENSG00000114200	2.12651	0	1.78831	5.66625	0	5.42463	44.2005	2.90128
ENSG00000083123	78.4499	31.7179	15.5726	20.0521	39.5819	35.3365	31.0902	16.8582
ENSG00000103507	0.968087	0	4.60806	5.85348	0	2.11553	0	4.96549
ENSG00000119866	3.72519	28	29.0776	23.7234	17.645	11.4552	11.0104	27.5409
ENSG00000127152	1.56927	55.247	4.78973	19.7832	1.38637	1.93778	5.9519	9.09288
ENSG00000171791	30.3701	13.2652	12.4713	13.7192	23.4159	7.74796	33.1709	12.8295
ENSG00000171552	12.0883	78.1651	7.93684	10.3879	3.25484	27.6096	4.12825	8.64029
ENSG00000099968	4.18128	13.5084	6.43765	5.60163	0	13.1639	2.36346	6.19771
ENSG00000258643	18.465	65.6833	12.7	18.3728	0	0	40.1888	14.3281
ENSG00000113916	18.3352	0	3.18188	9.10571	0	8.05321	17.2983	4.88203
ENSG00000110987	1.45002	23.6598	8.00149	8.92143	23.6655	3.10603	0	8.26552
ENSG00000099385	8.96556	0	3.47881	6.74816	20.4349	15.4327	15.9322	4.41712
ENSG00000186174	1.17506	0	1.12766	1.89453	0	2.77248	1.34636	1.34775
ENSG00000029363	15.0677	71.9634	17.2597	16.8146	24.6592	18.0988	11.1239	17.1319
ENSG00000197580	1.39956	0	3.91286	3.66087	1.60405	6.75915	4.07888	3.84054
ENSG00000183337	4.13864	30.3303	2.90181	3.17694	0	0.305145	0	2.98077
ENSG00000085185	3.03113	0	1.30631	0.914733	0	1.62143	0	1.19393
ENSG00000186716	7.72608	0	4.71585	4.05544	2.62031	2.16206	1.78506	4.52631
ENSG00000074582	3.32714	0	3.75833	4.97115	12.2626	2.75739	6.18615	4.10641
ENSG00000161267	9.25412	14.1497	11.8827	16.6917	15.3351	10.9116	11.0142	13.2629
ENSG00000176697	0	0	5.12688	0.686625	7.34386	1.24268	6.46051	3.85252
ENSG00000166546	0.813823	16.2495	2.56828	1.86556	0	0	0	2.3666
ENSG00000126581	2.46005	0	6.21795	6.14928	8.38553	6.74448	12.5737	6.19824
ENSG00000183092	9.2207	14.3755	8.45177	5.42127	3.22777	4.452	3.6926	7.58201
ENSG00000151917	8.94675	0	20.0856	29.0563	13.4974	16.4779	16.5726	22.6602
ENSG00000167995	3.56503	0	0.671882	0.527921	0	5.90507	2.13731	0.630565
ENSG00000105829	2.79872	0	3.32597	4.09208	6.23683	2.02992	6.681	3.54585
ENSG00000177951	1.79722	0	4.68153	5.36282	8.34619	2.17005	0	4.87706
ENSG00000133169	174.996	149.227	460.698	540.822	190.682	185.901	100.012	483.693
ENSG00000133134	57.5035	99.0034	178.635	185.143	145.818	25.441	46.5851	180.503
ENSG00000102409	75.1763	0	114.011	150.347	58.9882	58.8881	72.33	124.44
ENSG00000184515	44.9904	0	81.3888	77.4137	0	35.6537	34.4828	80.2479
ENSG00000103429	11.637	0	5.36073	4.74087	16.2504	4.26294	7.03768	5.18283
ENSG00000198908	7.63242	0	7.76945	10.3844	0	3.10594	10.3596	8.51994
ENSG00000134107	11.3144	32.319	12.1476	1.2068	7.27218	0	2.53157	9.0076
ENSG00000123095	24.513	0	6.97253	7.2703	12.6381	4.96904	8.57085	7.05799
ENSG00000122870	17.2522	19.6334	21.0494	11.6073	13.2799	8.20487	14.3991	18.3395
ENSG00000151746	38.9889	52.3897	24.1441	35.8928	22.8504	34.6436	26.9598	27.516
ENSG00000185963	11.5506	0	6.10514	4.73058	1.67832	1.14867	7.22888	5.71064
ENSG00000015475	4.07238	0	6.04676	6.91082	10.424	7.33983	0	6.29475
ENSG00000136717	5.43084	18.6077	20.1545	19.3809	27.8329	48.2967	9.65832	19.9325
ENSG00000147439	1.24294	0	9.12029	6.14454	2.89746	7.90288	3.69492	8.26624
ENSG00000110330	4.1652	25.7755	7.92454	7.15418	2.38799	6.41943	6.40851	7.70345
ENSG00000115760	17.2704	7.34112	14.618	16.2462	16.0285	18.7864	20.6962	15.0853
ENSG00000166619	34.5561	0	48.4696	63.9361	24.8665	23.7879	16.6362	52.9085
ENSG00000197299	1.12833	0	0.293524	3.36386	0	0.74198	9.43959	1.17472
ENSG00000108578	6.0122	0	5.60528	6.28884	20.6265	6.07504	2.61669	5.80146
ENSG00000196072	1.69186	0	17.912	14.9599	4.86978	9.14189	0	17.0648
ENSG00000259040	7.47408	0	5.16844	7.19819	0	6.07754	0	5.75098
ENSG00000106605	1.3165	0	11.7654	15.2512	20.0527	1.28198	0	12.7658
ENSG00000117475	15.585	0	13.507	13.6096	0	7.27241	15.9908	13.5365
ENSG00000168283	2.05728	0	6.94346	6.00812	3.43123	0	13.0317	6.67502
ENSG00000138756	24.17	12.9737	2.95595	4.52833	32.7304	6.83367	5.22789	3.40723
ENSG00000101144	28.8437	0	0.618629	1.67543	0	4.54805	40.4441	0.921932
ENSG00000164619	18.0561	25.8067	37.2132	12.7378	5.54759	13.1257	33.79	30.1887
ENSG00000107779	16.2268	0	7.14609	8.45409	4.22968	8.14238	11.6823	7.52149
ENSG00000138696	91.9869	0	2.88453	3.07002	7.90482	0	11.4849	2.93777
ENSG00000204217	17.6362	40.2185	23.9892	22.2176	23.5011	12.2594	16.7573	23.4807
ENSG00000165733	4.09733	15.9948	7.80442	7.61049	10.6995	4.11008	11.736	7.74876
ENSG00000173068	2.7142	0	0.355898	0.530985	6.21002	0.704668	0	0.406148
ENSG00000113734	6.73423	0	4.63456	9.3335	0	4.43776	17.2468	5.98317
ENSG00000176171	31.5475	0	40.1486	36.5369	95.0178	15.4585	25.9886	39.112
ENSG00000104765	13.8237	28.7922	30.6542	28.8624	37.0351	30.442	9.5523	30.14
ENSG00000144857	4.98785	0	0.976282	0.281013	0	1.30682	0	0.776739
ENSG00000145919	7.4575	57.6947	9.28636	13.1366	5.39639	5.47389	0	10.3914
ENSG00000038219	20.6266	36.6341	15.7188	22.7806	22.6653	32.8163	24.5264	17.7455
ENSG00000176720	7.75849	49.0969	1.80063	3.42112	0	46.39	0	2.26571
ENSG00000163170	2.78955	0	12.5459	14.1773	8.84136	6.51476	0	13.0141
ENSG00000137274	3.43801	0	2.63417	3.41519	0	1.69538	3.61644	2.85833
ENSG00000162813	2.29243	0	3.34939	6.22904	0	4.6497	0	4.17585
ENSG00000157764	21.4562	35.6533	27.7116	25.9098	27.8108	25.223	29.4929	27.1945
ENSG00000089234	7.91779	0	7.36189	7.00508	9.19113	6.58167	22.0813	7.25948
ENSG00000106009	3.43682	0	5.59589	5.87676	8.57707	2.37703	0	5.6765
ENSG00000012048	1.10602	0	0.939354	1.54511	4.82938	1.27364	2.72987	1.11321
ENSG00000185515	12.0839	0	19.8815	18.6306	37.516	18.3873	30.6061	19.5225
ENSG00000100425	5.96822	26.5435	9.99578	7.9325	26.3388	5.78545	3.20353	9.40361
ENSG00000169925	9.05353	18.9219	6.82192	10.5846	6.27879	1.57477	8.27239	7.90182
ENSG00000141867	17.2778	12.085	9.95511	9.8318	1.00191	10.0976	7.98903	9.91972
ENSG00000166164	7.14618	15.3211	4.26928	5.16691	6.68785	9.67663	9.13437	4.5269
ENSG00000112983	13.1727	0	13.9855	12.9532	27.917	9.21243	12.0221	13.6892
ENSG00000028310	6.27556	12.157	5.53427	4.97079	13.1158	5.53413	3.62479	5.37255
ENSG00000158019	88.8883	0	68.8212	74.882	93.6852	59.2698	116.862	70.5607
ENSG00000185024	0.328177	4.77333	1.42317	1.64385	0	1.93465	0	1.48651
ENSG00000104221	5.17494	0	3.8587	4.35161	0	2.07485	9.95657	4.00017
ENSG00000164713	15.3521	0	14.969	15.7371	48.6867	8.35986	10.8517	15.1894
ENSG00000184992	8.06809	0	10.3137	14.2148	1.63808	7.85327	7.42747	11.4333
ENSG00000182685	6.25771	0	22.4645	15.343	38.0519	5.17146	17.4526	20.4206
ENSG00000113460	2.65785	0	3.44477	3.20823	0	2.20675	0	3.37688
ENSG00000254999	23.3157	94.4266	58.3933	27.9611	37.3128	16.1891	0	49.6592
ENSG00000100916	5.7164	0	10.4792	11.9913	14.4468	6.72984	33.8984	10.9132
ENSG00000162819	4.44268	0	4.60205	6.70122	8.63732	16.4974	13.3583	5.20451
ENSG00000096070	3.59473	17.5926	5.8799	5.97444	12.7637	5.52513	5.23102	5.90703
ENSG00000160469	2.77239	33.5674	20.9329	15.0066	14.9085	21.391	21.3821	19.232
ENSG00000174672	4.35471	33.5773	11.2575	8.24492	0	4.43096	2.43372	10.3929
ENSG00000185658	14.5691	21.4046	14.133	11.5028	17.0324	7.54664	16.435	13.3781
ENSG00000165288	3.50031	0	4.30842	6.521	1.15771	4.84495	5.07179	4.94343
ENSG00000160058	8.23194	0	11.0976	17.0513	17.4407	2.69482	12.9382	12.8063
ENSG00000172270	7.90118	99.2819	8.3586	4.50623	2.88857	0	0	7.25297
ENSG00000164061	6.90516	9.36676	13.8259	9.18406	15.6224	3.16367	1.15505	12.4937
ENSG00000095564	22.8236	31.9771	12.1584	10.0485	17.2971	11.5121	9.29599	11.5529
ENSG00000064726	14.9728	0	11.601	12.147	33.7313	18.6931	4.02973	11.7577
ENSG00000148925	33.7615	78.9653	40.0744	22.0776	30.9239	31.1384	26.4594	34.9093
ENSG00000151136	1.92675	0	1.40131	46.1372	5.22909	5.14818	9.416	14.2406
ENSG00000133243	3.19748	0	5.18059	7.93251	13.8307	4.0381	9.90124	5.97039
ENSG00000132640	5.35908	0	12.1617	13.303	12.717	12.2412	9.978	12.4892
ENSG00000184887	2.41181	0	13.2793	13.9099	13.4267	5.43518	0	13.4603
ENSG00000011114	7.53607	13.41	7.02506	6.87272	11.159	12.4805	11.9477	6.98134
ENSG00000189195	26.96	0	8.42795	16.0118	55.0588	39.4338	22.6616	10.6045
ENSG00000183826	47.8487	59.6987	50.5966	33.3632	54.5691	42.4034	28.0054	45.6506
ENSG00000169814	1.07049	0	2.16663	4.33817	0	3.55198	8.29291	2.78986
ENSG00000145741	15.8098	0	14.6558	19.7763	4.41424	6.13532	7.1352	16.1254
ENSG00000134717	5.25108	21.4102	6.60966	8.65389	20.1284	7.4896	2.81149	7.19636
ENSG00000133639	2.05963	0	5.31545	17.8082	8.13507	8.72331	0	8.90088
ENSG00000154640	10.9219	0	5.74366	6.8816	0	4.77244	43.7298	6.07025
ENSG00000112763	14.0914	0	7.59405	8.35729	0	5.549	9.2187	7.8131
ENSG00000165810	0	0	3.18483	0.273495	0	0	0	2.34927
ENSG00000166167	30.4357	19.764	23.9623	21.9657	19.6982	34.9338	39.8668	23.3893
ENSG00000154473	13.2085	40.2536	8.22355	7.67797	0	13.5501	11.1082	8.06697
ENSG00000137656	16.1029	0	6.05786	5.05589	0	3.5692	6.89375	5.77029
ENSG00000106245	5.5739	0	12.5485	14.3289	0	12.791	19.5244	13.0595
ENSG00000005379	14.0355	11.3277	12.0044	7.83292	7.09029	4.85431	11.1286	10.8072
ENSG00000082153	3.74329	22.1375	5.85296	5.81322	18.9621	3.54326	0	5.84155
ENSG00000136261	13.0982	0	15.2301	13.5259	5.94753	15.2405	10.7451	14.741
ENSG00000183346	6.32052	76.5178	13.7982	9.00374	19.1591	8.13376	12.8502	12.4222
ENSG00000148655	18.9263	60.5015	6.36878	4.77265	132.791	8.87546	77.2194	5.91069
ENSG00000171224	4.69314	0	22.6869	16.2688	0	7.55022	0	20.8449
ENSG00000120029	21.8223	48.5802	15.9243	22.1138	4.80935	24.3492	19.8155	17.7007
ENSG00000119965	4.15086	39.0822	6.54239	7.07171	6.79896	5.83657	11.1542	6.6943
ENSG00000154493	21.1526	23.3141	3.45979	5.99061	59.6286	107.772	63.7297	4.18614
ENSG00000171067	0	0	3.33293	2.95626	8.19241	4.57184	5.50224	3.22483
ENSG00000158636	7.73927	0	8.06714	8.96588	15.4363	12.1133	10.2176	8.32508
ENSG00000149179	45.7245	27.3813	35.4146	26.8938	50.2499	17.2372	21.0296	32.9691
ENSG00000182919	6.37254	0	4.48759	4.92302	0	3.16194	3.72324	4.61256
ENSG00000110696	19.355	0	13.1697	20.1469	15.1208	15.8012	32.2606	15.1722
ENSG00000109944	3.73753	0	3.47835	8.16211	12.5841	3.80937	0	4.8226
ENSG00000166323	32.3767	36.9202	1.78756	2.11534	3.09022	16.7968	6.41923	1.88163
ENSG00000175573	14.1545	66.1147	20.5154	20.9699	31.5472	7.45959	18.2363	20.6459
ENSG00000149196	4.79337	0	10.7915	10.6217	30.0956	10.7724	21.5688	10.7428
ENSG00000166352	4.29298	57.8371	11.4919	6.23159	51.1634	13.87	0	9.98218
ENSG00000173715	11.038	0	44.8431	30.8961	13.5313	19.1222	15.1942	40.8403
ENSG00000185742	3.01149	0	20.0193	12.5022	17.0106	5.90498	4.44731	17.8619
ENSG00000139637	4.10788	0	8.16467	8.5105	0	5.90576	16.4147	8.26392
ENSG00000133641	0	0	4.2222	4.56604	0	0.947175	11.4552	4.32088
ENSG00000047621	12.058	20.5867	11.9643	8.79541	22.7694	9.83547	8.0467	11.0548
ENSG00000180116	3.3701	0	2.93252	1.51986	0	1.61737	4.74326	2.52708
ENSG00000179088	2.31182	0	3.84073	1.50574	0	0	6.39256	3.17058
ENSG00000157895	8.09363	0	5.76801	5.29524	0	3.33423	0	5.63232
ENSG00000151131	25.4052	0	20.2825	30.9167	29.2157	15.1849	0	23.3345
ENSG00000111412	9.32609	0	8.47769	10.7017	4.80103	11.2865	10.2812	9.11599
ENSG00000130921	0	0	5.69129	6.18099	0	0	8.36906	5.83183
ENSG00000204954	8.73618	0	6.76677	6.97467	0	1.81476	9.3679	6.82644
ENSG00000174456	6.75091	19.4111	15.3595	14.1641	14.9467	30.0601	8.32567	15.0164
ENSG00000133935	13.6547	0	11.4586	11.2728	63.3932	1.76616	6.66915	11.4053
ENSG00000227051	5.48961	0	8.33113	4.93702	14.2518	1.93219	2.86659	7.35702
ENSG00000170270	47.4831	0	9.62854	14.3615	0	0	0	10.9869
ENSG00000133943	13.5919	0	7.75473	7.39093	15.2746	7.51523	3.11179	7.65032
ENSG00000087302	7.90161	0	9.38564	12.5441	0	11.7436	0	10.2921
ENSG00000156411	23.6622	0	50.8361	46.3658	20.7553	25.3765	8.63362	49.5531
ENSG00000139971	17.8237	15.3903	7.14394	9.56949	0	6.32789	21.5351	7.84008
ENSG00000140104	0	0	4.31499	2.2702	19.6721	5.33631	0	3.72813
ENSG00000169609	0	28.6856	4.56757	4.48783	0	8.22116	4.41503	4.54469
ENSG00000186073	10.0826	0	4.87122	4.96931	0	14.0834	17.0973	4.89938
ENSG00000128891	3.58683	14.3395	3.92116	4.62084	0	2.67152	0	4.12197
ENSG00000189227	16.4265	0	20.6917	21.7243	5.56176	8.79951	34.5752	20.988
ENSG00000130731	3.7389	0	33.3049	26.7613	27.415	31.1612	24.8649	31.4268
ENSG00000166780	14.7202	66.5294	66.3403	69.1902	88.8806	25.7565	21.5889	67.1582
ENSG00000185716	14.4058	33.2171	26.523	22.9555	16.4096	12.0586	9.82762	25.4991
ENSG00000140688	3.94874	41.8666	7.6838	7.15269	0	4.91352	0	7.53137
ENSG00000103544	10.0963	13.3635	8.32684	8.52718	22.3317	24.9673	13.7241	8.38434
ENSG00000125149	6.58081	0	6.19772	5.03029	12.3587	12.0041	2.5593	5.86267
ENSG00000182831	2.26137	17.0801	2.43984	3.76977	0	3.26925	3.71495	2.82153
ENSG00000155330	7.06235	20.4186	7.77329	4.22527	13.8488	7.06565	2.29258	6.755
ENSG00000174109	5.54267	0	10.3271	9.79166	6.98072	0	17.165	10.1734
ENSG00000260456	0	0	4.7676	4.00515	0	3.26675	6.81102	4.54878
ENSG00000178927	5.12848	0	3.2513	2.64379	6.42481	4.56724	6.86002	3.07695
ENSG00000214226	0	0	5.46845	8.54119	6.0979	10.3288	4.03056	6.35033
ENSG00000108666	3.10491	36.0431	7.43096	8.04634	17.3552	1.99166	0	7.60758
ENSG00000141219	11.5524	0	4.1829	6.17537	0	4.00722	8.61065	4.75474
ENSG00000224877	6.95568	84.6134	39.6935	33.9988	15.5016	16.6921	24.3932	38.0591
ENSG00000179294	0	0	4.24461	1.13037	0	0	5.19802	3.35082
ENSG00000152242	4.32314	0	7.21972	4.14687	7.91461	5.24397	6.20223	6.33781
ENSG00000141452	4.49856	0	8.15111	4.23626	14.6836	0	5.63902	7.02754
ENSG00000131943	10.1076	0	23.1334	20.9591	24.9247	25.725	4.15845	22.5094
ENSG00000119559	3.94502	0	5.72299	4.99979	0	7.03842	0	5.51543
ENSG00000123144	5.59609	92.8008	28.1736	29.1711	38.2405	23.36	12.6889	28.4599
ENSG00000105072	1.66921	0	2.51808	2.253	0	5.70198	6.32805	2.442
ENSG00000142444	6.4559	0	8.99044	11.0902	47.3112	0	0	9.59308
ENSG00000104979	16.1257	0	22.7071	18.6961	0	7.58359	22.8086	21.5559
ENSG00000006015	12.7711	76.2484	34.0939	39.5786	35.0461	15.3663	12.9899	35.668
ENSG00000130813	6.90952	35.7704	11.6789	14.2024	19.3724	9.2884	11.8732	12.4031
ENSG00000174917	23.8848	0	22.8061	24.4519	15.0503	11.8262	12.3167	23.2785
ENSG00000197223	16.3675	0	13.5815	10.9802	0	9.95786	7.07681	12.835
ENSG00000106392	7.98462	0	5.80541	5.13873	17.1728	9.82799	8.28437	5.61407
ENSG00000179397	21.4189	0	5.50819	3.49954	27.5494	5.97827	11.1855	4.93171
ENSG00000116922	2.78794	0	3.09005	2.70063	5.16166	6.48787	0	2.97828
ENSG00000000460	1.66751	0	3.02018	1.35251	0	1.34156	0	2.54156
ENSG00000162817	8.326	0	30.5568	5.91678	17.269	8.99224	0	23.4851
ENSG00000197982	19.4282	58.3177	25.0993	33.0818	4.83485	62.551	0	27.3903
ENSG00000162384	7.18842	22.6605	4.03599	9.36374	0	4.78435	0	5.56506
ENSG00000143633	4.71756	0	3.05661	3.33821	17.1704	3.64046	0	3.13743
ENSG00000203709	3.28609	0	7.66273	6.46506	3.37222	3.79261	2.78854	7.319
ENSG00000131591	8.8657	0	13.685	11.1359	13.7546	14.5624	9.69977	12.9534
ENSG00000198912	0.854026	0	2.23443	2.67753	0	2.28479	0	2.3616
ENSG00000119280	9.99108	0	0.955195	1.72581	7.7461	4.9859	0	1.17636
ENSG00000116667	33.0559	14.1536	13.8659	16.5141	19.3583	12.0491	23.8479	14.626
ENSG00000142686	8.11622	0	17.3078	16.4026	0	8.42834	7.93601	17.048
ENSG00000198520	26.9478	0	11.3863	6.35554	0	6.0494	3.2901	9.94247
ENSG00000228594	0	0	5.00106	7.3215	0	0	8.44246	5.66703
ENSG00000157181	18.105	29.8598	12.8994	11.5248	27.1929	8.09589	15.7335	12.5049
ENSG00000143793	8.10028	0	14.7743	12.1387	2.52784	10.7007	4.4304	14.0178
ENSG00000143612	16.6709	0	26.2144	31.6392	64.2315	40.8241	20.1781	27.7713
ENSG00000164008	2.01217	0	7.83878	7.13624	43.7702	5.68078	6.0771	7.63715
ENSG00000162642	24.473	45.4432	21.4563	14.0504	11.6996	16.1739	14.3447	19.3307
ENSG00000125462	81.9203	10.4704	6.94436	10.5924	0	7.13218	52.2497	7.99135
ENSG00000203685	6.51261	0	8.28268	2.13521	5.91108	0.72115	4.01534	6.51835
ENSG00000108561	9.37307	49.8621	9.50995	10.9696	0	3.71449	0	9.92887
ENSG00000144119	3.1677	0	9.82638	4.04194	45.3602	0	18.7983	8.16624
ENSG00000172247	16.5547	0	41.4149	43.7683	0	33.6624	0	42.0903
ENSG00000088854	65.5271	62.6434	44.5144	38.6684	54.7032	51.842	50.1133	42.8365
ENSG00000171984	15.5999	0	9.3577	10.2731	0	11.7591	0	9.62043
ENSG00000101084	2.83869	0	10.7285	14.4981	7.11045	7.05717	0	11.8104
ENSG00000101220	8.04351	0	4.28666	9.06661	0	0	0	5.65851
ENSG00000196476	20.0042	0	5.05682	5.82763	0	0	14.3173	5.27804
ENSG00000184208	3.20867	0	1.96467	2.23068	0	0	0	2.04102
ENSG00000157617	12.8398	15.1252	3.39072	2.66917	0	2.55468	0	3.18363
ENSG00000172375	0	11.0351	6.82832	4.01153	3.34455	1.72387	1.64301	6.0199
ENSG00000168014	6.09609	0	4.45393	4.7232	6.31235	6.67504	4.08327	4.53121
ENSG00000183186	0	0	8.81599	6.02812	3.48178	0	3.36231	8.01587
ENSG00000197927	0	0	11.5985	24.6408	0	13.0221	133.175	15.3417
ENSG00000115998	5.24144	0	5.61194	3.80702	11.5944	4.08891	0	5.09392
ENSG00000162972	6.99898	0	16.1663	15.9808	0	9.35259	18.4086	16.113
ENSG00000135974	3.65885	0	4.47304	7.29752	4.4736	9.11232	5.75394	5.28367
ENSG00000178074	4.22307	0	9.34101	5.82404	15.7309	5.18924	8.44047	8.33164
ENSG00000204128	51.3705	0	17.8495	13.5142	34.2138	3.63508	17.7042	16.6053
ENSG00000186132	15.5922	0	10.4802	6.51397	0	7.18155	24.1095	9.34191
ENSG00000188674	0	216.417	41.2487	20.9296	39.6816	11.3665	0	35.4171
ENSG00000182600	20.8113	62.3608	5.6017	4.07157	2.91686	10.9187	8.05135	5.16255
ENSG00000187699	1.77958	0	3.11963	3.58311	0	1.87782	3.68769	3.25265
ENSG00000125730	4.97294	0	0.418345	1.16526	21.6211	0	0	0.632712
ENSG00000114405	6.0112	0	8.40182	8.06444	0	0	5.28096	8.30499
ENSG00000163608	3.30057	0	5.4881	3.62634	1.661	3.9267	6.36143	4.95377
ENSG00000088543	6.35175	0	6.15106	10.5304	3.32713	6.02303	9.6363	7.40793
ENSG00000174928	12.7968	0	10.8362	9.73132	10.6732	0	21.7624	10.5191
ENSG00000198590	1.29072	0	3.69946	4.92915	12.3923	0	5.07279	4.05239
ENSG00000179021	8.01872	0	8.3938	7.11866	0	11.3814	17.2614	8.02784
ENSG00000181744	22.0793	0	10.0879	9.68812	0	13.642	12.5538	9.97314
ENSG00000188315	5.51215	0	7.04805	6.4159	8.30617	8.43339	6.3024	6.86662
ENSG00000163689	2.24799	0	1.65224	1.1624	0	0.646543	0	1.51165
ENSG00000187068	5.23068	0	3.75675	3.37478	6.01786	3.62844	21.0566	3.64712
ENSG00000180044	8.26549	0	13.129	5.06181	0	3.59623	0	10.8137
ENSG00000197826	9.91452	0	19.8255	2.69128	15.1548	0	14.6742	14.9079
ENSG00000056050	15.6651	0	23.3284	24.1082	26.1323	67.0814	0	23.5522
ENSG00000164096	21.5193	0	30.4952	36.2639	21.6307	27.2435	8.78434	32.1509
ENSG00000174749	1.1965	0	2.11282	0.442272	0	4.4212	0	1.63337
ENSG00000151470	4.57135	0	1.82569	2.41478	0	4.40132	0	1.99476
ENSG00000163633	8.30241	0	1.06329	0.986056	0	5.31921	13.8502	1.04112
ENSG00000164123	0	0	9.13312	3.13574	0	3.95407	0	7.41186
ENSG00000205129	15.8235	0	23.5302	15.4072	0	0	30.4805	21.1989
ENSG00000243449	133.54	203.902	132.395	230.173	161.47	292.59	195.362	160.457
ENSG00000181215	5.03789	0	14.9781	6.52147	0	1.14752	3.21029	12.5511
ENSG00000106804	7.10833	0	0.937883	1.97455	2.25053	5.48944	4.73228	1.23541
ENSG00000113583	2.2371	0	10.5221	11.8069	20.6691	25.3963	25.7123	10.8908
ENSG00000082213	11.3631	0	7.2229	7.22453	19.4767	7.29569	0	7.22337
ENSG00000181904	3.207	0	10.1969	16.3139	1.87886	1.88714	5.28423	11.9525
ENSG00000151881	13.5885	0	6.75015	6.9315	0	7.84923	5.51033	6.8022
ENSG00000197603	18.863	8.1875	15.7629	14.1378	10.0216	13.7494	8.58153	15.2965
ENSG00000161010	1.54704	0	6.04091	6.17278	3.668	0.253662	0	6.07875
ENSG00000205765	2.60546	0	3.81009	5.65009	7.17473	7.00586	3.15911	4.33817
ENSG00000197536	24.7251	0	5.31501	8.25355	0	12.8884	17.8793	6.15837
ENSG00000178722	10.5922	0	1.38655	1.80049	0	46.0746	65.0479	1.50535
ENSG00000186577	6.87093	126.551	17.7275	24.9812	0	0	0	19.8093
ENSG00000196821	9.859	0	12.3198	13.2038	2.39286	8.58739	10.9214	12.5735
ENSG00000243587	3.51024	0	7.07963	5.05562	0	6.0046	8.37493	6.49874
ENSG00000130349	11.3092	60.6099	9.7441	13.6703	18.6066	7.79245	6.317	10.8709
ENSG00000112308	30.2128	37.5616	25.7508	21.0191	9.71902	25.7544	13.5177	24.3928
ENSG00000198663	8.60975	13.8525	10.0031	10.9922	11.3776	15.2819	9.90315	10.287
ENSG00000146576	10.6668	0	7.65945	6.00875	11.834	5.3128	14.086	7.18569
ENSG00000146826	7.79849	0	3.81362	8.0452	11.9181	2.74225	0	5.02809
ENSG00000122783	15.7566	0	7.69668	8.59	28.2152	16.1631	7.54163	7.95306
ENSG00000146540	10.3459	31.3	13.4279	13.8356	0	6.86465	10.2582	13.5449
ENSG00000164603	17.56	0	18.701	17.0446	13.7248	25.1434	25.2973	18.2256
ENSG00000243317	11.7859	0	4.43209	9.06995	8.62722	2.15125	4.48956	5.76316
ENSG00000182307	7.26016	0	6.43092	9.47603	3.19318	2.87578	6.40349	7.30487
ENSG00000165084	5.99682	14.4753	13.9688	46.1015	14.075	4.00387	3.36337	23.191
ENSG00000169085	9.77634	0	18.1365	9.68057	20.8808	13.1021	9.2154	15.7097
ENSG00000176731	1.4942	46.4226	13.2551	10.8579	21.3105	14.6054	0	12.5671
ENSG00000198917	12.1059	0	5.90031	12.0855	4.71946	6.40959	10.8169	7.67548
ENSG00000204352	27.3564	0	29.523	39.5856	0	11.3245	23.8331	32.411
ENSG00000148362	8.70253	0	26.2175	25.637	27.8487	23.7893	0	26.0509
ENSG00000230185	13.9448	0	8.89504	5.43107	64.5945	6.47092	12.6033	7.90087
ENSG00000171159	2.04178	0	35.4933	18.7701	19.3863	0	0	30.6937
ENSG00000164972	10.9353	0	17.5565	28.3512	0	26.7473	6.75027	20.6546
ENSG00000148120	17.5864	22.1667	20.1013	19.5473	17.4461	49.5682	17.7702	19.9423
ENSG00000238227	5.33526	0	7.1069	5.16914	12.9996	0	4.28007	6.55076
ENSG00000147894	6.23199	0	10.2715	12.7389	15.1461	10.5918	11.2544	10.9797
ENSG00000136819	2.7286	0	9.07358	8.89049	24.7467	5.3373	2.04284	9.02103
ENSG00000155621	24.7764	0	7.64419	5.56052	23.6424	29.2239	7.91105	7.04618
ENSG00000157693	11.599	0	10.68	6.60457	2.27252	2.2433	9.13504	9.51035
ENSG00000154975	58.8761	55.7339	114.793	16.1149	84.3535	29.7652	400.13	86.4723
ENSG00000063180	35.4643	0	99.8358	30.4918	5.24816	17.5871	15.1162	79.934
ENSG00000185015	4.50636	0	2.06999	2.81511	0	0	3.93255	2.28384
ENSG00000104267	30.9006	0	3.64006	24.8652	6.92225	60.2276	24.1126	9.73172
ENSG00000164879	13.9322	0	10.9611	17.4104	0	0	13.9749	12.812
ENSG00000167434	0	0	12.3167	3.69967	15.7051	10.669	0	9.84362
ENSG00000169239	2.97913	0	3.63006	3.97337	8.52909	5.27557	1.9975	3.72859
ENSG00000178538	16.0865	0	1.64721	13.1921	10.511	3.20419	32.4904	4.96062
ENSG00000120159	17.3592	0	12.7657	17.3941	14.1338	11.9003	25.3934	14.094
ENSG00000135932	15.0711	18.9697	21.3233	21.3063	23.0661	10.9292	21.3813	21.3184
ENSG00000102547	31.5241	29.9047	12.4116	9.11357	30.959	20.548	7.78279	11.465
ENSG00000099991	8.11455	41.4514	11.9062	7.47245	27.073	9.67513	7.12069	10.6337
ENSG00000134508	82.3978	18.6366	5.28226	6.02529	0	1.45915	21.7352	5.49551
ENSG00000149679	1.55021	0	4.30557	3.69001	0	4.59258	0	4.1289
ENSG00000157782	14.9047	17.3571	69.8919	14.994	41.0116	14.7381	30.2423	54.1361
ENSG00000154040	5.32596	0	7.59626	6.82283	0	2.35231	0	7.37429
ENSG00000158966	42.1115	0	4.04027	2.2537	0	3.84016	5.83878	3.52752
ENSG00000141837	30.8383	34.4339	59.9258	69.8733	43.3488	28.8801	100.758	62.7808
ENSG00000148408	47.0842	87.2001	100.076	81.5335	57.3821	33.8781	19.4757	94.7542
ENSG00000151067	22.9856	74.1847	52.3379	39.4491	43.5196	22.0938	38.4234	48.6388
ENSG00000157388	16.5057	11.0544	24.9436	38.0753	24.9562	17.5765	24.6653	28.7124
ENSG00000198216	3.44294	0	18.1761	10.466	7.29233	6.83497	9.21224	15.9633
ENSG00000006283	0.97133	35.9753	4.75382	3.32017	5.06129	1.74485	4.31427	4.34236
ENSG00000100346	1.0726	0	4.86035	3.72073	0	1.498	0.895349	4.53328
ENSG00000153956	39.7634	61.2616	73.337	39.5392	85.1077	80.733	76.3923	63.637
ENSG00000007402	1.45585	0	2.18061	9.68938	0	0	2.04535	4.33564
ENSG00000157445	116.394	122.639	179.851	128.067	152.585	59.43	92.75	164.989
ENSG00000067191	7.13918	0	7.0456	4.34427	6.83827	1.59886	0	6.27031
ENSG00000165995	209.46	17.8106	88.8631	57.6295	35.5848	36.2334	57.6843	79.899
ENSG00000167535	1.1061	16.2768	9.99876	3.57965	11.0108	3.7219	0	8.15647
ENSG00000182389	16.0073	17.0304	35.1227	33.7856	31.6215	19.6972	11.3914	34.7389
ENSG00000166862	17.3453	0	42.7876	59.1272	27.5088	7.4521	41.9282	47.4771
ENSG00000006116	24.4807	70.6301	120.3	68.6633	116.77	31.062	14.2427	105.48
ENSG00000075461	6.20839	0	2.17184	14.0514	0	0	44.5013	5.58128
ENSG00000105605	20.7405	0	17.9359	27.7439	0	3.52187	15.8263	20.7508
ENSG00000142408	12.6332	0	29.3813	35.4283	8.77051	9.25147	11.744	31.1168
ENSG00000151893	17.6261	0	10.4092	10.5853	6.13812	14.8444	6.45101	10.4597
ENSG00000116161	12.8383	0	12.7911	13.336	19.704	7.93903	7.01667	12.9475
ENSG00000084774	2.19072	0	2.91187	2.78479	2.56152	1.25186	0	2.8754
ENSG00000182985	107.367	43.8169	28.8532	24.581	24.635	44.7303	59.3532	27.627
ENSG00000175161	397.882	181.614	343.479	307.616	255.286	349.173	403.293	333.187
ENSG00000162706	20.7772	69.7401	33.2561	37.5572	19.6135	10.6696	3.96578	34.4905
ENSG00000105767	15.3041	0	12.0811	27.7042	18.4485	34.5786	71.4986	16.565
ENSG00000163618	31.1568	17.5733	58.7375	68.5125	29.3859	22.3049	15.3793	61.543
ENSG00000081803	30.0688	58.0403	61.9113	9.72012	19.1479	16.5214	25.4828	46.9323
ENSG00000104327	3.41868	0	1.83448	6.41852	0	3.16557	0	3.15011
ENSG00000172137	0	0	3.21766	79.7703	24.3308	0	0	25.1884
ENSG00000012822	9.44998	0	7.07239	7.14814	11.8139	8.56272	4.59258	7.09413
ENSG00000136436	12.0642	12.2018	5.56111	4.50022	5.00499	9.40283	15.4082	5.25663
ENSG00000064989	2.43577	21.1762	2.86514	0.322706	0	0	8.17195	2.13545
ENSG00000122786	13.7871	15.6374	9.99277	13.8224	13.1484	62.8214	49.201	11.0919
ENSG00000198668	77.8865	133.729	156.805	126.608	104.09	72.9513	56.5246	148.139
ENSG00000160014	18.0348	125.776	112.754	111.13	40.2433	36.4719	36.6065	112.288
ENSG00000183166	13.2278	34.1124	17.3664	28.4179	24.675	12.4091	11.8247	20.5382
ENSG00000179218	15.1831	0	13.3506	29.7981	17.7042	5.3427	22.8923	18.0711
ENSG00000128595	9.62321	0	9.38871	10.1479	23.9235	17.1753	0	9.60659
ENSG00000130643	3.62371	0	51.1237	92.2724	22.8869	9.10704	9.89618	62.9334
ENSG00000134072	2.88446	0	23.5898	15.9988	12.0311	14.2546	5.74574	21.4111
ENSG00000183049	41.049	85.2445	60.7344	28.5231	52.5639	27.4975	33.0634	51.4897
ENSG00000008118	8.53811	43.5082	15.926	12.7456	0	4.54888	11.7449	15.0133
ENSG00000070808	21.4348	18.9314	75.5606	25.7982	37.2228	23.3607	29.5655	61.2787
ENSG00000058404	29.0529	15.8025	62.8756	53.9872	30.271	11.4261	17.2715	60.3246
ENSG00000145349	40.6573	51.7405	32.1558	33.1486	29.5937	29.4246	19.6212	32.4408
ENSG00000148660	101.07	37.9553	26.2559	28.7371	17.2793	6.66322	19.9612	26.968
ENSG00000162545	67.4565	59.3803	184.26	134.859	133.488	86.1783	31.7887	170.082
ENSG00000163888	2.49151	0	15.85	96.9032	43.413	14.3795	33.085	39.1124
ENSG00000152495	20.3195	9.26905	27.5874	12.8657	15.6984	9.00707	13.4672	23.3622
ENSG00000004660	6.91192	15.6826	26.172	6.00051	24.7441	7.24731	4.20421	20.3827
ENSG00000110931	7.07903	73.7306	37.3878	10.5823	13.2447	9.46951	8.46652	29.6945
ENSG00000143919	73.1545	151.567	20.8478	24.3053	73.8934	61.5815	20.5228	21.8401
ENSG00000164076	23.0402	39.8153	78.8169	53.7155	29.8366	13.5936	4.98135	71.6127
ENSG00000164615	12.1809	58.13	28.4559	37.4809	33.9266	10.2051	0	31.0461
ENSG00000130559	5.42042	17.5857	10.4819	9.31706	20.1392	8.07539	6.86691	10.1476
ENSG00000118200	35.6091	79.3889	33.1182	39.0986	12.7826	29.5474	42.388	34.8346
ENSG00000076826	0	0	6.20173	6.05364	0	1.07553	3.63313	6.15922
ENSG00000171735	68.805	60.4247	51.8223	75.2784	17.0807	47.6884	60.5478	58.5542
ENSG00000108509	2.95976	19.3659	12.0409	9.31204	2.44443	8.15214	8.48159	11.2577
ENSG00000111530	3.97768	11.1297	5.83548	7.74317	8.69491	5.49324	0	6.38299
ENSG00000144712	2.79169	18.5611	5.99398	9.154	3.93814	1.62525	2.52928	6.90091
ENSG00000171302	4.28806	0	3.74197	5.11963	0	5.46012	2.35987	4.13736
ENSG00000127022	33.443	20.8672	15.3616	38.6616	11.1274	22.2475	13.5442	22.0487
ENSG00000131236	19.9267	0	10.4282	12.6547	13.6922	2.01711	16.046	11.0672
ENSG00000112186	24.8393	67.4623	99.7758	72.8279	39.2851	43.2427	41.653	92.0417
ENSG00000014216	1.93564	0	3.08703	2.96176	0	0.689916	2.86389	3.05108
ENSG00000142330	0.972745	0	3.22504	2.57543	0	2.06788	3.93209	3.0386
ENSG00000162909	18.0712	0	2.49527	6.55195	3.50508	1.52074	7.11172	3.65954
ENSG00000131375	19.4126	0	12.2155	13.333	8.38085	14.0003	16.3063	12.5363
ENSG00000126247	4.07639	29.2345	20.3263	18.7828	11.1539	16.3738	7.86717	19.8833
ENSG00000135387	4.03398	32.0633	6.92645	7.98634	6.40311	5.68257	4.94303	7.23064
ENSG00000110888	14.8956	0	15.8107	13.4293	0	2.0264	12.0393	15.1273
ENSG00000180881	23.6626	0	17.6113	14.4805	21.2358	23.7028	21.1079	16.7128
ENSG00000116489	18.5131	0	12.4716	14.3162	53.4744	14.2356	9.65085	13.001
ENSG00000198898	17.9237	31.0295	10.4436	10.5786	11.5401	8.36312	3.60278	10.4824
ENSG00000077549	29.1891	37.43	23.4644	31.0458	36.1562	33.8075	24.4941	25.6403
ENSG00000213995	7.28158	0	13.3666	12.7432	6.1233	11.1629	5.73389	13.1877
ENSG00000142453	5.97521	0	12.329	8.23042	28.0985	14.9956	0	11.1527
ENSG00000172508	11.4466	0	2.6051	3.89757	29.9037	99.6623	15.0923	2.97604
ENSG00000110619	1.96804	0	6.13851	6.73368	8.97595	10.1257	7.90901	6.30932
ENSG00000134905	5.12143	0	5.53218	2.99962	2.03921	2.70367	2.07003	4.80533
ENSG00000164326	0	0	31.0716	1.30357	0	0	0	22.5281
ENSG00000118307	3.78339	0	8.19397	7.37098	24.3188	5.91352	4.95572	7.95777
ENSG00000108349	11.3436	0	10.0503	11.8522	5.06004	11.0612	4.19749	10.5674
ENSG00000166734	46.9333	33.5141	38.2131	45.9498	54.1847	53.7808	30.0844	40.4335
ENSG00000127995	18.8313	0	14.4654	19.6418	18.7445	21.6476	26.0996	15.951
ENSG00000147044	19.562	11.7577	16.0889	17.976	18.4072	13.3691	55.6756	16.6305
ENSG00000167971	15.8349	17.2745	13.3442	16.2972	19.267	5.37314	28.9424	14.1917
ENSG00000106144	0	0	1.81642	1.84064	8.82716	2.19398	1.88761	1.82337
ENSG00000164305	3.03426	0	6.12842	7.9019	0	8.95111	0	6.63741
ENSG00000132906	5.98913	0	2.88361	2.32014	10.7787	2.0987	3.62553	2.72189
ENSG00000153113	8.3827	20.7337	7.03571	6.58367	14.8142	11.6446	18.0347	6.90598
ENSG00000121691	13.9835	0	4.59714	1.1164	0	3.30036	10.8007	3.59816
ENSG00000166762	9.21011	0	18.975	13.8819	11.6958	11.7041	7.59685	17.5133
ENSG00000099338	0.421143	10.9531	1.09003	0.799795	7.83176	5.02412	1.29097	1.00673
ENSG00000078699	13.5902	12.3113	14.4966	14.308	12.8647	19.3598	11.6646	14.4425
ENSG00000129993	3.96553	25.448	2.51213	1.32149	0	1.71509	0	2.17041
ENSG00000067955	33.3669	0	4.7508	6.08386	24.4426	21.1907	19.3055	5.13339
ENSG00000110395	7.48854	0	4.15269	5.49189	3.32047	3.10327	4.99012	4.53704
ENSG00000114423	7.00847	0	3.02644	5.65346	0.896438	7.96802	16.1395	3.7804
ENSG00000105879	7.09425	0	2.90704	2.44481	0	1.47669	2.35807	2.77438
ENSG00000141668	29.9574	54.345	125.926	17.88	138.741	59.5315	30.7673	94.9169
ENSG00000054803	0	0	11.914	23.7414	17.7403	4.44469	11.998	15.3085
ENSG00000159228	22.1005	0	6.60347	10.9338	34.5086	43.391	6.84654	7.84629
ENSG00000145439	20.7433	19.8978	19.8664	22.4833	30.9618	22.1882	51.3615	20.6174
ENSG00000172785	2.46596	0	1.70588	2.52116	1.71492	2.84797	0	1.93986
ENSG00000136682	1.74785	0	3.12396	3.80181	0	1.49017	4.31161	3.31851
ENSG00000147996	1.86054	0	3.84866	3.09315	6.49222	0.563751	1.39989	3.63183
ENSG00000215126	2.29794	12.6367	2.62697	2.46839	3.73117	0	0	2.58146
ENSG00000108468	8.33359	0	14.8028	21.1601	14.9033	5.28199	0	16.6274
ENSG00000122565	9.53829	51.8069	18.1119	23.5721	0	28.1605	10.7224	19.679
ENSG00000141582	15.3811	0	6.48384	9.87529	13.8811	12.8623	5.07962	7.45719
ENSG00000094916	7.07456	12.4144	5.78934	8.81247	0	7.27148	10.6519	6.65698
ENSG00000183741	2.49049	0	10.3752	10.3789	1.35615	8.64431	11.4467	10.3763
ENSG00000100307	1.22609	0	6.50854	9.27836	3.05991	7.81709	0	7.30348
ENSG00000100211	10.4547	0	13.7279	12.4075	17.7626	18.6154	8.12869	13.3489
ENSG00000132024	3.73049	30.8155	13.7571	14.7247	9.62705	6.32945	7.51887	14.0348
ENSG00000154222	0.804808	0	2.66229	2.77182	0	2.53488	2.39442	2.69372
ENSG00000048342	8.94842	0	4.11621	8.90753	3.01585	3.4814	18.5322	5.49132
ENSG00000060339	32.8402	46.8024	30.2783	26.7594	12.6631	37.8977	54.1391	29.2684
ENSG00000183287	2.12733	0	5.03974	2.01754	0	1.54971	0	4.17236
ENSG00000171097	17.2489	0	10.1601	11.79	0	3.5971	0	10.6279
ENSG00000137944	26.3605	50.4892	20.5385	16.9226	21.3502	18.5893	18.0865	19.5008
ENSG00000150636	15.3946	0	14.1325	7.56717	15.4965	11.4767	18.113	12.2482
ENSG00000173581	7.8229	0	4.66273	5.95747	0	3.20167	4.77098	5.03433
ENSG00000159884	17.8636	0	19.1455	18.2778	62.5877	3.61886	0	18.8964
ENSG00000005059	1.77542	0	1.66783	10.6714	0	0	6.20928	4.25186
ENSG00000164221	32.6491	0	18.2428	16.1091	54.0694	29.8778	38.0581	17.6304
ENSG00000103021	0	0	2.68721	2.56778	0	6.64199	2.18063	2.65293
ENSG00000136710	6.91531	0	4.76648	7.64542	0	2.60575	0	5.59274
ENSG00000159873	1.98042	0	3.26423	4.07179	4.93753	3.74545	0	3.496
ENSG00000160799	6.65769	0	7.74913	9.54128	6.48226	4.61953	6.46712	8.26348
ENSG00000151773	7.09238	53.3597	4.46088	10.2402	9.50089	28.6117	4.91291	6.11956
ENSG00000007080	12.1721	0	11.8256	8.72272	19.4476	0	0	10.9351
ENSG00000169193	4.17786	0	7.06009	10.1964	0	16.1368	0	7.96023
ENSG00000164366	1.61506	10.4812	1.84396	1.09895	0	0.761001	2.85649	1.63014
ENSG00000104957	15.0917	0	11.7967	12.4518	14.8594	15.1584	5.32281	11.9847
ENSG00000128596	12.0321	0	19.2288	40.3216	9.70103	23.6649	23.4228	25.2825
ENSG00000185298	11.3091	0	7.65176	9.37396	0	7.03251	26.5292	8.14603
ENSG00000163006	8.83219	0	17.9627	16.6879	26.9788	12.3391	10.3957	17.5969
ENSG00000175455	11.0791	10.5701	10.1696	7.55424	7.23506	7.16088	11.309	9.41898
ENSG00000205212	4.39555	0	6.16346	1.82123	14.1184	0	0	4.91723
ENSG00000135205	23.471	0	8.2253	9.04653	36.0047	28.5402	28.9947	8.46099
ENSG00000153237	11.0048	0	15.3433	21.7982	2.87333	13.317	27.1734	17.1959
ENSG00000181982	9.29891	12.1482	4.88257	6.2502	8.56921	8.84368	3.81171	5.27508
ENSG00000198865	4.93882	0	2.433	10.0244	4.28328	10.5594	0	4.61174
ENSG00000197599	6.47383	0	3.43696	6.49838	0	6.37356	5.60024	4.3156
ENSG00000163749	1.84729	0	3.31656	0.530673	0	1.14984	0	2.517
ENSG00000183401	3.32337	0	4.20055	2.45644	22.5596	6.56085	2.5631	3.69999
ENSG00000198937	23.5681	0	18.5857	19.5249	0	26.5543	24.4567	18.8552
ENSG00000120262	5.14493	0	2.24419	1.66943	0	1.56696	0	2.07923
ENSG00000164989	16.8644	16.2922	11.9961	9.74388	2.21506	11.0064	15.2846	11.3497
ENSG00000154479	4.18092	0	11.224	2.77351	0	0	0	8.79872
ENSG00000154781	8.28734	0	10.2283	14.2541	29.2111	15.6986	11.0712	11.3837
ENSG00000151838	3.57348	0	7.26527	3.66145	21.0124	7.83209	0	6.23097
ENSG00000166960	7.97419	0	4.46151	1.84623	0	0	0	3.71092
ENSG00000122483	5.43987	0	5.06466	3.53908	9.03027	5.82087	6.65387	4.62681
ENSG00000159214	2.70089	32.7597	9.45469	5.34655	6.07009	7.65257	0	8.27564
ENSG00000147419	13.4458	26.4129	17.0993	14.538	6.66785	5.87923	4.7512	16.3642
ENSG00000024862	26.6143	77.8262	34.2943	22.3506	75.0552	16.3375	0	30.8664
ENSG00000151468	15.9487	35.3455	47.4311	18.1545	22.4098	24.3403	0	39.0287
ENSG00000186409	9.7031	11.225	14.6179	9.15387	3.43283	8.66365	10.4459	13.0497
ENSG00000109881	9.82267	0	26.2329	16.9064	44.6175	4.60207	8.84391	23.5562
ENSG00000145075	3.12734	0	5.89689	2.58113	3.31157	1.57617	0	4.94526
ENSG00000141519	2.19163	0	2.02062	2.96318	0	0	3.32316	2.29114
ENSG00000180329	0	0	6.80596	6.56414	9.7735	6.37919	10.605	6.73656
ENSG00000108588	1.37797	0	3.70705	3.15939	13.2084	1.02497	0	3.54987
ENSG00000152492	5.48274	13.4762	2.34203	4.79294	4.99963	4.34922	30.1435	3.04545
ENSG00000120860	16.7149	0	11.2438	11.5017	25.2449	14.9411	13.9839	11.3178
ENSG00000176155	10.0008	0	13.7232	10.743	20.8572	4.76417	2.78327	12.8679
ENSG00000160124	12.6947	0	9.51256	15.4196	12.2166	3.21792	0	11.2079
ENSG00000133773	1.71564	0	10.4111	12.4034	36.4101	8.38856	11.9439	10.9829
ENSG00000108091	8.57439	0	10.2665	8.45302	23.3248	4.3684	2.13852	9.74602
ENSG00000130783	0.836675	0	4.65298	3.42452	0	3.55771	0	4.30041
ENSG00000135127	11.0143	0	26.0499	27.6675	23.5921	14.7696	4.36115	26.5141
ENSG00000139537	2.92947	0	5.48641	6.82432	0	0	9.31946	5.87039
ENSG00000180376	10.2055	24.3248	16.6678	18.0885	20.089	22.9505	21.3965	17.0755
ENSG00000166510	0	0	2.75263	1.03075	0	4.61299	0	2.25845
ENSG00000120647	4.31813	0	2.59714	3.55265	0	13.5555	11.3227	2.87137
ENSG00000149231	27.2826	14.5566	20.8276	21.5361	20.0186	24.975	10.3022	21.0309
ENSG00000175602	31.3335	0	70.6209	58.287	35.0203	8.68784	28.8757	67.0811
ENSG00000205476	3.94215	0	1.19975	2.81241	0	0	0	1.66259
ENSG00000115355	80.0324	119.797	73.054	83.6063	96.875	166.98	90.4368	76.0825
ENSG00000168071	1.29849	0	1.70517	1.44323	3.34934	0	0	1.62999
ENSG00000015133	1.12311	10.4705	1.22186	0.15735	0	2.72092	0	0.916342
ENSG00000137500	3.93446	0	3.20164	5.10995	4.98775	5.58776	0	3.74933
ENSG00000123106	42.1959	50.5372	29.8963	47.4443	57.7338	33.9069	47.5297	34.9326
ENSG00000119242	17.5702	19.4797	22.6894	24.834	27.6455	13.005	17.1128	23.3049
ENSG00000125633	10.6007	19.2535	10.1356	9.46649	14.3939	5.29552	9.91641	9.94354
ENSG00000187094	73.0234	186.156	241.363	413.067	100.608	62.2281	49.7415	290.642
ENSG00000110148	4.72254	0	15.432	4.94924	12.0967	0	0	12.4234
ENSG00000136280	5.72531	18.9458	8.05485	6.54155	5.86252	11.423	7.14081	7.62053
ENSG00000100814	4.74134	0	9.63937	8.36752	11.8518	2.90618	0	9.27435
ENSG00000112237	9.67525	0	14.9402	13.4317	9.17157	15.2114	10.5732	14.5072
ENSG00000110092	2.47872	26.9372	0.728815	5.05198	2.25464	3.62666	17.1231	1.96957
ENSG00000118971	8.41006	0	13.527	17.8326	6.07953	3.79963	5.78698	14.7628
ENSG00000112576	21.0809	23.3977	10.8871	10.7195	8.6805	10.9926	14.8695	10.839
ENSG00000166946	4.38256	27.8244	10.0751	8.12103	0	4.94945	8.79319	9.51431
ENSG00000162063	0	0	2.30731	2.37278	13.5373	0	0	2.3261
ENSG00000138764	4.72286	0	6.74303	12.1102	5.71012	3.18975	6.39778	8.2834
ENSG00000134480	1.78988	0	4.15667	8.90519	4.65161	0	0	5.5195
ENSG00000118816	40.2598	27.1793	60.7819	103.252	22.351	18.8959	38.1738	72.9709
ENSG00000135083	0	0	1.43866	11.9915	0	0	0	4.46734
ENSG00000090061	3.3665	18.4885	3.31693	2.56016	4.86346	3.35283	10.3538	3.09973
ENSG00000163660	8.72454	0	8.48064	9.00306	14.6751	13.9165	10.2962	8.63057
ENSG00000221978	22.2763	0	21.9492	19.2966	28.8539	11.8833	39.1294	21.1879
ENSG00000129315	2.26307	17.0692	2.79943	4.23625	6.9875	1.46907	0	3.2118
ENSG00000082258	4.08481	0	10.6277	8.13979	10.8877	9.76882	8.41349	9.91364
ENSG00000108100	34.3884	100.374	32.9648	24.7315	35.2984	84.4527	46.4408	30.6019
ENSG00000163249	2.53559	0	9.88139	7.12218	8.08777	7.36694	16.0876	9.08949
ENSG00000103540	7.88114	12.8678	8.57428	9.77316	45.6683	32.5776	10.7758	8.91836
ENSG00000260916	0.426333	14.8017	1.77592	2.01666	0	1.78478	3.68818	1.84501
ENSG00000173992	32.9396	0	23.1995	21.5944	0	8.41067	7.72147	22.7389
ENSG00000154429	0.908291	0	14.8174	12.6481	7.10126	17.1322	8.73912	14.1948
ENSG00000166226	9.44875	56.7701	10.4088	21.9882	10.2806	10.3051	5.63233	13.7321
ENSG00000163468	14.086	0	16.0673	18.3297	9.62914	14.1793	10.0123	16.7166
ENSG00000115484	16.4782	0	27.3229	25.717	15.1602	16.7321	5.98261	26.862
ENSG00000150753	8.67638	0	6.91263	7.14726	17.3539	3.50147	10.9197	6.97997
ENSG00000146731	11.6653	0	17.5262	25.7135	25.9606	9.59799	19.7614	19.876
ENSG00000135624	10.12	0	11.6642	10.9139	3.0088	6.59169	5.7099	11.4489
ENSG00000156261	11.523	0	13.0998	18.6561	16.7136	8.7866	6.76785	14.6945
ENSG00000122674	4.49379	22.0209	5.44048	5.60954	7.18831	4.19477	13.9485	5.489
ENSG00000146574	3.22153	0	2.35089	1.63673	0	1.46183	1.32773	2.14592
ENSG00000177697	0	0	4.79677	4.16202	0	0	9.30695	4.61459
ENSG00000177675	2.10684	0	2.32921	4.19664	8.52561	0	0	2.86516
ENSG00000135535	6.13171	0	3.69909	3.82932	5.18809	7.21521	3.13064	3.73647
ENSG00000091972	11.7864	0	39.314	44.682	32.4972	37.955	36.6375	40.8546
ENSG00000012124	3.61863	0	1.39758	1.34424	19.2978	35.4485	0	1.38227
ENSG00000198821	4.6094	0	4.66328	3.6571	0	4.30104	0	4.3745
ENSG00000103855	4.25909	18.3467	9.67309	4.26575	15.3461	12.3478	8.55774	8.12118
ENSG00000198087	10.9182	19.2722	7.81712	9.78146	33.2085	9.36108	13.86	8.38089
ENSG00000169217	0	0	9.21831	9.75045	7.39553	12.6768	0	9.37104
ENSG00000135218	2.42461	0	1.02902	2.52488	0	2.88755	1.29401	1.45834
ENSG00000004468	38.8328	0	0.241836	0.400397	0	2.9355	0	0.287344
ENSG00000117877	6.66529	0	2.94032	3.52316	0	2.40923	0	3.1076
ENSG00000117335	16.8095	14.2407	9.15714	8.70327	5.28326	11.1905	18.829	9.02688
ENSG00000196776	19.4353	34.4151	26.9823	18.8039	6.64891	16.7048	4.99389	24.6351
ENSG00000196352	3.37347	0	4.30731	6.18142	0	36.4299	0	4.84518
ENSG00000085063	25.8281	0	12.5912	18.1269	0	6.65964	17.7409	14.1799
ENSG00000135404	18.4524	0	17.1258	21.8091	34.6019	8.21568	23.4564	18.4699
ENSG00000110651	20.6479	0	9.81899	16.9733	18.9386	17.6609	35.4379	11.8723
ENSG00000085117	6.26876	0	0.193616	0.759484	0	6.80809	41.2047	0.356021
ENSG00000112149	10.1988	0	7.25263	10.3478	56.1481	6.87319	7.8063	8.14094
ENSG00000010278	32.6144	0	1.39161	0.728323	13.0788	9.14353	33.2057	1.20125
ENSG00000102181	7.83867	0	14.1401	20.4312	8.87431	17.7234	7.72425	15.9457
ENSG00000102543	9.63188	0	5.55422	7.88778	10.8641	1.94002	0	6.22396
ENSG00000140326	3.41771	0	3.68467	2.33584	0	0	2.46917	3.29755
ENSG00000151465	15.5043	0	20.0707	18.7988	35.6068	14.6545	26.4997	19.7057
ENSG00000079335	18.4463	0	1.02414	0.553787	8.70924	1.85914	6.49781	0.889151
ENSG00000081377	20.3834	23.7177	12.8429	12.2312	13.1558	27.2431	32.9091	12.6673
ENSG00000130177	51.5696	38.9581	28.6704	22.3709	38.3165	28.9682	15.963	26.8625
ENSG00000094880	2.2446	0	5.13333	5.01189	0	0	3.66785	5.09848
ENSG00000101224	6.96938	0	21.4034	22.0274	50.7343	17.5881	14.0917	21.5825
ENSG00000004897	21.6695	14.9	22.4797	20.7344	8.89241	18.2786	36.1774	21.9788
ENSG00000099804	23.793	0	15.6289	8.99395	21.0221	6.82653	0	13.7247
ENSG00000105401	11.2627	80.6841	28.768	23.3996	15.887	10.2939	13.6377	27.2273
ENSG00000106993	11.682	39.3212	10.4568	12.398	20.6848	10.586	16.3337	11.0139
ENSG00000168438	7.50315	0	22.351	9.51104	24.8969	28.0109	22.368	18.6659
ENSG00000070831	19.6359	0	27.7574	43.6331	57.6267	11.6985	14.6566	32.3138
ENSG00000143776	62.5519	65.6357	48.8655	51.2274	57.0966	88.944	69.0334	49.5434
ENSG00000198752	13.5151	14.6303	15.051	14.3004	11.9334	22.1963	15.3378	14.8356
ENSG00000163171	0.875981	0	1.35924	4.72842	0	0	3.33311	2.3262
ENSG00000197622	8.45957	27.827	10.2106	10.8859	12.4634	13.1759	19.0386	10.4044
ENSG00000158985	12.3957	20.5856	21.1677	22.5116	38.8637	56.8206	25.8074	21.5534
ENSG00000096401	6.24843	0	10.1091	17.9977	7.16279	13.822	20.1416	12.3731
ENSG00000097046	1.49503	0	12.807	9.32593	11.9783	2.45907	15.3509	11.808
ENSG00000134371	17.9704	0	10.0708	11.6532	12.7535	24.5755	3.82474	10.5249
ENSG00000040731	84.7603	188.293	105.956	74.4184	43.4489	46.7446	125.664	96.9048
ENSG00000140937	20.2486	20.4995	10.8541	5.83512	4.68519	7.68375	8.89013	9.41365
ENSG00000154162	58.893	105.776	174.276	139.126	162.855	82.078	52.1612	164.188
ENSG00000140945	41.7257	34.707	60.6527	113.151	79.4036	29.7378	100.473	75.7199
ENSG00000145526	63.5276	63.3385	185.588	96.8519	155.427	92.0402	75.9089	160.121
ENSG00000071991	4.71471	0	1.01032	2.08397	13.4323	15.7819	8.39594	1.31846
ENSG00000170558	62.2114	45.5931	43.8898	33.249	41.1895	36.0856	27.3648	40.8359
ENSG00000101542	339.797	0	20.8055	45.7617	65.0781	171.103	155.146	27.968
ENSG00000149654	2.64263	0	31.1907	4.21524	13.1357	12.319	10.4654	23.4487
ENSG00000107736	1.03946	0	0.211431	0.308434	10.612	0.538665	1.30044	0.239271
ENSG00000062038	0	0	2.9867	5.24352	0	3.44937	0	3.63441
ENSG00000179242	34.7485	22.6053	8.72554	15.1989	12.1322	17.7221	9.39618	10.5834
ENSG00000113361	0.467579	0	3.3183	2.53855	0	2.23297	3.43601	3.09451
ENSG00000081138	4.30978	0	7.40804	15.628	0	0	0	9.76718
ENSG00000150394	9.46211	21.0076	23.4764	20.8654	15.9588	14.2357	4.88131	22.727
ENSG00000113100	44.9264	0	76.6912	119.341	69.4456	50.3566	30.0119	88.9318
ENSG00000148600	0	0	2.17543	6.1594	0	1.57555	6.21238	3.31883
ENSG00000128536	22.8538	52.2277	7.19892	7.26279	8.55566	5.39515	6.73844	7.21725
ENSG00000089486	11.209	0	20.1105	28.848	21.4625	8.60918	0	22.6182
ENSG00000103502	9.98903	0	17.2968	28.4105	16.9632	4.0502	0	20.4864
ENSG00000185324	5.46259	0	14.582	10.257	3.14094	3.65899	11.8215	13.3407
ENSG00000248333	22.9935	48.5545	18.683	20.2421	0	13.7084	16.744	19.1305
ENSG00000167258	4.76455	0	4.45658	5.20466	0	9.42713	3.17161	4.67128
ENSG00000065883	26.3378	13.051	24.0161	21.9126	40.8293	30.3091	27.3979	23.4124
ENSG00000058091	53.8577	17.0191	65.6248	60.9602	34.6688	33.2025	75.0456	64.2861
ENSG00000102225	1.48376	0	3.24943	4.39785	0	4.40688	0	3.57903
ENSG00000059758	20.5594	38.8139	20.6567	11.3807	29.3727	32.7435	10.6913	17.9945
ENSG00000117266	8.61738	16.3599	3.28404	2.34799	0	28.2707	6.82203	3.01539
ENSG00000155111	15.7195	16.274	15.2983	10.4374	36.7095	54.4771	21.6317	13.9032
ENSG00000156345	2.82583	0	4.98672	4.00049	0	0	0	4.70367
ENSG00000135446	6.58247	0	3.19113	4.4278	0	3.50543	10.1044	3.54606
ENSG00000164885	0.815086	0	8.62085	10.5986	7.41315	2.08069	10.4542	9.18847
ENSG00000176749	10.1344	0	47.1582	34.3559	8.80211	6.40687	3.50027	43.4839
ENSG00000171450	3.50358	87.2423	24.6413	19.1232	4.35597	10.9241	5.16983	23.0576
ENSG00000101391	12.8329	0	13.1555	5.83799	19.2314	16.0742	3.34273	11.0554
ENSG00000136861	16.6681	0	8.89675	8.48978	10.4433	44.4361	10.9731	8.77995
ENSG00000108465	31.5697	25.0372	23.1824	21.4227	51.6582	23.4976	9.45317	22.6774
ENSG00000105810	6.32937	0	8.00982	6.01045	9.04984	13.9992	3.16162	7.436
ENSG00000132964	32.1356	0	31.5902	52.6378	9.2377	39.4308	46.1099	37.6309
ENSG00000136807	23.1731	33.8926	30.3964	27.9089	8.52862	19.9311	6.24688	29.6825
ENSG00000145996	61.9092	0	47.1258	40.3214	94.275	51.0509	45.0652	45.1729
ENSG00000100490	6.1985	25.495	13.5936	10.1477	23.6477	18.6049	9.58677	12.6046
ENSG00000138769	8.51088	0	9.48182	11.8421	0	7.90728	0	10.1592
ENSG00000008086	35.1706	97.0465	68.3911	42.7373	62.3551	21.9503	29.6397	61.0284
ENSG00000111276	4.16384	0	11.5604	31.2243	29.7263	8.14529	4.929	17.204
ENSG00000129757	0	58.7686	1.67111	2.81893	0	20.1247	6.59848	2.00054
ENSG00000237190	0	0	11.3665	12.5875	43.7065	13.3616	0	11.7169
ENSG00000129355	40.9877	101.115	46.8621	46.9816	0	17.3877	24.961	46.8964
ENSG00000129596	0	53.1878	8.53028	21.5598	9.74424	5.13338	10.1028	12.2698
ENSG00000064309	3.00558	12.1634	9.14068	6.16348	3.59143	4.18903	3.13843	8.28622
ENSG00000140743	15.3203	65.3153	29.1151	39.2579	31.8654	26.8842	38.572	32.0261
ENSG00000163624	18.8499	0	9.876	18.3043	9.96023	5.74531	0	12.2949
ENSG00000101290	4.4207	28.1286	7.09055	14.4952	4.44582	7.94736	1.60201	9.21569
ENSG00000091527	0	0	7.10469	5.5909	20.8026	0	9.85674	6.67023
ENSG00000153046	8.13138	34.2705	7.13583	7.63774	24.2511	12.8331	6.33326	7.27988
ENSG00000166446	3.0923	0	7.54833	3.60506	5.66913	3.26616	0	6.41661
ENSG00000172216	9.15748	0	14.9915	7.26285	11.6114	9.2781	0	12.7734
ENSG00000221869	1.09951	0	9.80457	2.20857	18.4474	2.62929	0	7.62451
ENSG00000153879	5.82376	0	3.60459	3.59246	0	2.50692	0	3.6011
ENSG00000115816	12.2013	41.8781	18.8482	23.2132	33.1238	17.477	9.88618	20.1009
ENSG00000099954	14.7836	0	0.96221	1.59979	24.788	22.9436	22.3503	1.1452
ENSG00000069998	4.19817	0	7.43844	5.45359	0	0	0	6.86878
ENSG00000183307	0	20.0587	5.19607	1.28738	0	1.42114	0	4.07427
ENSG00000149187	14.7076	0	23.3431	17.5843	23.6234	22.4256	11.1567	21.6903
ENSG00000048740	100.116	97.3941	181.938	69.3835	113.973	59.2347	72.4773	149.635
ENSG00000159409	3.69883	0	5.99378	5.35999	0	1.29006	4.97693	5.81188
ENSG00000101489	30.4681	15.5661	84.749	91.6871	35.0703	31.941	18.8748	86.7402
ENSG00000161082	4.44304	0	49.3978	33.9176	36.2515	23.0943	18.3653	44.955
ENSG00000143126	5.4026	12.3067	8.45047	9.01805	0	7.40044	9.57386	8.61336
ENSG00000008300	0	0	2.05342	2.01861	2.78585	1.31557	1.55908	2.04343
ENSG00000184524	35.7286	0	53.9195	112.852	46.5225	10.3066	12.3093	70.8333
ENSG00000125817	0	0	3.50569	5.39762	3.79808	0	0	4.04868
ENSG00000151849	7.7794	0	8.05563	5.74357	0	4.17148	3.70881	7.39207
ENSG00000188312	8.44508	11.895	11.2416	8.21917	9.17973	19.012	6.79982	10.3741
ENSG00000102901	0.971407	0	5.86127	4.89684	8.31436	3.98533	2.46994	5.58448
ENSG00000166582	2.58867	0	18.3299	23.3817	36.8128	13.7109	0	19.7798
ENSG00000116198	5.06083	0	5.84652	6.56069	6.15931	5.06472	6.66733	6.05149
ENSG00000154240	29.8152	54.945	32.3686	22.3092	16.2164	16.0534	10.9452	29.4816
ENSG00000168944	7.1559	0	5.67265	5.7093	21.2164	11.1024	2.13382	5.68317
ENSG00000100629	9.43282	0	4.95652	4.60438	9.18475	8.30087	4.86666	4.85546
ENSG00000174799	0.982869	0	2.55045	2.67292	5.56125	2.0547	4.53827	2.5856
ENSG00000103995	6.6211	0	2.65207	1.08342	1.33324	0	5.86394	2.20187
ENSG00000110274	5.26434	9.82432	5.49928	8.86394	7.84447	7.28885	5.27971	6.46494
ENSG00000143702	11.6903	0	12.2024	13.7772	38.1823	25.749	17.6097	12.6544
ENSG00000101639	8.59601	0	9.85808	10.9155	18.8344	12.872	12.5523	10.1616
ENSG00000126001	5.35777	0	3.45158	6.18987	6.7741	3.55045	5.99484	4.23747
ENSG00000198707	30.7533	25.0542	31.0836	31.7935	33.0719	52.5437	46.5051	31.2873
ENSG00000135837	22.7509	7.10983	11.5228	14.3344	14.4444	29.0419	13.6768	12.3297
ENSG00000164118	4.48164	0	4.34306	4.53747	19.4135	12.1425	9.38979	4.39885
ENSG00000166037	11.9212	37.798	13.2936	14.3762	15.7649	13.9134	20.5629	13.6043
ENSG00000183137	7.20068	0	5.00013	4.32746	11.3068	5.2241	0	4.80707
ENSG00000182923	7.46906	0	10.7094	9.69053	6.4275	11.3392	10.3029	10.417
ENSG00000011523	6.38412	0	7.25775	7.45576	0	2.89259	1.75562	7.31458
ENSG00000114107	23.235	0	17.2789	14.4273	3.32412	3.19768	5.13311	16.4605
ENSG00000101624	1.45317	0	2.43031	1.23168	0	2.45437	0	2.0863
ENSG00000148019	5.06524	0	5.76538	3.25876	5.79769	6.2845	7.17083	5.04598
ENSG00000130695	7.13765	24.1026	4.2964	2.93077	0	5.20318	3.31656	3.90446
ENSG00000111860	50.9761	0	14.7501	14.7572	17.3368	25.1927	20.4597	14.7521
ENSG00000121289	11.856	0	8.96416	6.60622	1.7505	14.7516	5.57488	8.28743
ENSG00000182504	4.14022	13.6237	5.83205	7.48319	13.149	13.0327	9.9964	6.30593
ENSG00000134255	6.84465	0	4.24646	5.56939	11.2402	7.49204	2.43314	4.62615
ENSG00000167123	16.3862	0	3.32573	5.31219	20.4172	94.6736	15.6678	3.89585
ENSG00000100422	4.79533	26.1103	4.93403	14.4897	16.5486	2.07423	0	7.67651
ENSG00000143418	5.61343	0	2.45822	2.2516	0	8.1952	11.5136	2.39892
ENSG00000090661	14.9873	0	12.1598	10.1481	9.37894	13.1924	7.8582	11.5824
ENSG00000139624	7.40976	24.9045	12.2175	10.7919	6.22186	12.6641	5.47985	11.8083
ENSG00000172292	25.0827	78.0768	47.1436	45.658	39.6888	22.7931	30.7484	46.7172
ENSG00000172824	3.72837	106.063	26.4268	13.6518	39.4238	13.027	8.17659	22.7604
ENSG00000147400	7.00528	0	12.1003	10.4673	47.1523	0	10.8054	11.6316
ENSG00000153140	12.6126	0	5.548	13.1661	0	28.1159	14.234	7.73441
ENSG00000153774	28.0634	36.0458	16.3605	24.3549	76.0721	21.7771	48.7151	18.6549
ENSG00000172757	9.59902	46.3427	34.7764	33.6351	41.6204	10.9638	20.6765	34.4489
ENSG00000165410	6.61991	0	4.10826	7.13647	21.6353	15.185	0	4.97736
ENSG00000003402	3.2986	5.16815	1.33174	2.00012	7.37426	4.04098	6.11532	1.52357
ENSG00000163320	4.51432	0	6.68308	7.77914	1.66203	12.7064	9.91773	6.99765
ENSG00000128849	13.7654	0	0.282991	0.362723	0	0	0	0.305874
ENSG00000138028	1.29164	0	11.119	14.0466	5.1598	1.61049	0	11.9593
ENSG00000100532	16.8188	0	3.7419	3.10497	0	0	0	3.5591
ENSG00000100399	27.6816	0	1.68948	2.44239	0	38.2527	9.47295	1.90557
ENSG00000167670	0	0	2.77125	3.00853	0	0	0	2.83935
ENSG00000172586	15.9337	0	18.4663	19.3878	0	1.57243	13.007	18.7307
ENSG00000250479	36.9506	0	68.275	89.8979	0	32.4474	51.2854	74.4808
ENSG00000106153	67.7705	0	69.0405	89.8596	29.7879	77.4723	19.5164	75.0156
ENSG00000106554	42.4841	62.0253	34.5286	43.8197	0	51.3366	41.7075	37.1952
ENSG00000159685	5.8325	103.289	29.2067	30.4033	14.9965	10.6742	16.8144	29.5501
ENSG00000170791	7.07778	0	4.84613	3.70179	21.972	2.74238	0	4.5177
ENSG00000153922	20.9293	0	11.197	13.5122	12.0562	19.7461	17.4834	11.8615
ENSG00000173575	16.0295	23.228	9.77141	9.27108	9.21039	11.5216	13.5356	9.62782
ENSG00000170004	5.38883	35.5645	12.5488	14.5055	6.05949	6.44182	11.2529	13.1104
ENSG00000111642	26.5731	49.4204	17.3565	13.8647	21.0985	30.1952	10.0004	16.3543
ENSG00000116254	13.935	35.0898	63.3668	50.7882	34.1883	19.3963	10.8095	59.7568
ENSG00000124177	16.1694	0	13.0219	16.4207	10.6697	11.347	17.7014	13.9973
ENSG00000171316	5.80597	0	1.09139	3.63445	20.5034	15.7585	32.0417	1.82125
ENSG00000100888	14.3959	0	13.2719	13.4788	14.1462	11.4785	9.27774	13.3313
ENSG00000177200	46.7876	7.51518	25.0246	28.5115	36.0899	26.176	54.6311	26.0253
ENSG00000072609	8.50298	0	6.13825	6.18897	1.18189	4.0937	7.62104	6.15281
ENSG00000100604	22.5246	100.116	45.8709	37.3141	54.9175	16.9788	5.40749	43.4151
ENSG00000089199	18.5755	0	31.9571	41.4221	43.7377	13.9093	9.87196	34.6736
ENSG00000204116	10.9771	17.8712	10.1416	10.5777	23.7658	12.3862	4.40832	10.2667
ENSG00000109220	38.6851	0	36.7319	46.3228	98.8548	25.1093	65.1547	39.4845
ENSG00000177830	8.83031	0	7.47809	8.00855	5.15292	6.35283	0	7.63033
ENSG00000110721	104.003	0	38.7791	24.4805	26.3446	43.7156	48.6237	34.6754
ENSG00000134121	47.7047	45.0695	38.7078	29.2151	14.0077	13.7083	76.3098	35.9834
ENSG00000188419	6.98949	17.9638	8.31385	10.2676	8.32601	3.00212	10.0416	8.87458
ENSG00000131165	5.84267	0	14.9647	13.8882	3.39461	6.18391	8.34787	14.6557
ENSG00000130724	0	0	14.0747	12.1388	20.8702	19.7499	8.80255	13.5191
ENSG00000083937	3.42887	0	7.35123	13.8161	3.47281	24.117	4.16116	9.20666
ENSG00000115561	2.77758	0	4.10803	3.26638	0	2.39916	0	3.86648
ENSG00000101421	19.9676	0	45.4265	38.0423	0	15.9812	24.5414	43.3072
ENSG00000086065	13.0695	0	20.9991	18.9421	0	0	0	20.4087
ENSG00000176108	0	0	5.82777	6.87251	0	2.88625	0	6.12761
ENSG00000147457	6.59951	0	7.55698	6.51173	2.4029	0	4.25626	7.25699
ENSG00000128656	89.6988	97.8695	253.513	49.341	120.773	71.6906	67.5277	194.915
ENSG00000106069	7.6896	0	12.1777	5.90662	8.64976	30.4548	5.70431	10.3779
ENSG00000154645	0	0	5.58427	3.83707	0	14.8506	6.63318	5.08282
ENSG00000110172	6.50425	0	4.55033	3.76923	6.32941	4.16113	0.977611	4.32615
ENSG00000187446	2.71328	0	19.8326	12.9265	9.60972	8.22129	0	17.8505
ENSG00000123989	5.94613	0	6.51385	12.9694	0	2.62976	0	8.36659
ENSG00000033100	0	0	3.37481	2.9421	23.5798	0	2.31277	3.25062
ENSG00000111666	64.6169	25.8627	17.2859	21.9092	38.2669	15.8492	15.8358	18.6128
ENSG00000101938	26.0099	0	3.07938	5.58979	5.4893	2.0496	5.43914	3.79987
ENSG00000168539	1.65644	0	11.7153	9.22906	4.52183	8.76097	9.67054	11.0017
ENSG00000181072	4.16181	0	5.45758	11.7751	5.05738	0	0	7.27073
ENSG00000133019	26.442	30.4594	91.4152	67.0483	55.1315	35.4242	29.8517	84.4219
ENSG00000184984	0	0	3.36595	6.39567	0	37.3239	0	4.23548
ENSG00000101204	2.30945	0	3.0023	5.63784	0	0	2.20904	3.75871
ENSG00000175344	1.63432	0	3.46446	9.22909	0	3.11666	3.75521	5.11892
ENSG00000160716	0.578395	0	3.2684	3.65377	0	0	0	3.379
ENSG00000175264	18.4137	44.6462	25.4551	10.1992	9.28208	3.06866	2.03135	21.0766
ENSG00000115526	11.6612	33.908	7.03645	4.03751	7.20282	4.75772	0	6.17575
ENSG00000171310	47.7043	38.9619	6.88382	24.2974	72.6604	4.8573	173.09	11.8815
ENSG00000136213	24.9212	0	9.82722	13.8857	0	7.50267	34.0822	10.992
ENSG00000182022	1.10794	0	10.8521	10.9451	6.19993	4.08083	7.95418	10.8788
ENSG00000175040	4.77936	0	3.98818	6.53444	0	1.71858	0	4.71896
ENSG00000124302	0	0	6.15445	1.19045	0	0	11.8081	4.72977
ENSG00000154080	11.2302	0	4.07506	14.2397	6.1982	3.39518	100.555	6.99233
ENSG00000131873	8.93569	67.8022	3.97261	2.78321	0	4.54774	2.8134	3.63125
ENSG00000198108	59.0278	55.3849	161.591	109.186	142.439	86.8482	34.4156	146.55
ENSG00000127586	1.77022	0	3.09437	1.51521	0	1.68817	0	2.64114
ENSG00000263203	16.7053	0	10.1392	8.47324	26.7222	25.1134	0	9.66106
ENSG00000160679	6.80984	0	7.17053	9.52697	15.555	4.24804	11.8214	7.84683
ENSG00000213341	7.76634	0	4.9585	3.34436	3.29532	2.88937	7.30798	4.49524
ENSG00000125954	10.9336	0	4.84924	3.31531	0	6.4287	9.02728	4.409
ENSG00000144021	11.1501	0	14.7066	14.0487	12.9551	6.79111	1.75268	14.5178
ENSG00000005194	5.32362	0	8.52939	8.49656	0	1.6081	4.78029	8.51997
ENSG00000185043	10.5194	0	17.1889	6.30642	0	13.8077	0	14.0656
ENSG00000079432	0	0	1.63703	1.72233	0	0.489814	1.79731	1.66151
ENSG00000100865	6.42936	0	6.18232	8.00887	0	15.8439	0	6.70654
ENSG00000138433	21.1645	0	24.1733	23.7653	15.2246	34.9955	15.7774	24.0562
ENSG00000099622	62.07	14.7573	40.2866	53.6417	79.4021	53.8745	42.4392	44.1196
ENSG00000122873	21.5518	0	29.2772	34.6095	49.0457	14.7641	19.5179	30.8075
ENSG00000145354	6.02811	39.0018	11.1507	14.9356	41.81	12.1882	0	12.237
ENSG00000230055	1.48896	0	4.23786	4.69843	0	0	6.59402	4.37004
ENSG00000122966	6.70955	0	17.2001	17.3038	10.4819	10.838	5.89549	17.2298
ENSG00000164442	7.21086	0	12.5607	44.577	0	0	6.19586	21.7494
ENSG00000148337	5.98766	0	8.3494	8.52555	0	12.3152	0	8.39995
ENSG00000136108	6.18376	0	3.16501	5.31192	10.1283	1.40115	2.29084	3.78118
ENSG00000136026	1.73638	0	7.72665	14.1234	0	7.77354	0	9.56253
ENSG00000175216	8.83372	11.8963	14.3668	13.8915	7.20993	5.80071	7.18443	14.2304
ENSG00000166165	289.012	100.563	207.625	176.803	179.826	83.507	87.2311	198.779
ENSG00000223572	0	50.2848	15.9629	15.521	8.2521	0	0	15.8361
ENSG00000237289	12.2796	39.421	33.7673	39.4609	38.1746	8.11226	13.8567	35.4014
ENSG00000131730	6.2279	0	5.68226	6.14323	16.9872	7.28813	0	5.81456
ENSG00000074054	33.848	11.1729	26.0212	17.0928	29.3573	25.4135	26.1251	23.4587
ENSG00000163539	61.6227	50.1397	46.1743	47.7113	83.774	102.893	82.967	46.6155
ENSG00000104859	1.69151	0	11.3641	8.90525	9.38915	38.5274	11.7851	10.6584
ENSG00000114859	2.04519	0	2.80389	5.16086	0	6.32042	24.5577	3.48034
ENSG00000109572	10.7016	47.0037	12.8286	20.2914	18.6357	12.1109	15.8872	14.9705
ENSG00000073464	7.80448	22.5149	13.1594	13.7314	7.36047	7.97438	15.7341	13.3236
ENSG00000171365	1.55155	0	1.01392	1.41173	0	0.492443	3.66254	1.12809
ENSG00000011021	2.20814	0	2.23605	2.02761	1.5669	0	3.21253	2.17623
ENSG00000103249	6.77486	0	8.34589	6.84667	7.09437	4.46335	3.0794	7.91561
ENSG00000013297	16.178	0	6.02432	7.99899	51.3114	169.251	31.6783	6.59105
ENSG00000157224	0	18.3308	1.99496	1.86407	0	4.79492	2.82379	1.9574
ENSG00000113946	0	0	4.25774	1.61231	9.91107	6.81332	5.66508	3.4985
ENSG00000080822	17.224	23.77	9.71977	10.3363	24.0825	93.9589	28.5641	9.89672
ENSG00000038532	12.9024	21.5135	9.46952	13.6176	5.6621	10.0938	8.10862	10.66
ENSG00000069493	3.48123	0	3.63063	3.27969	33.4773	2.29341	0	3.52991
ENSG00000236279	15.0577	51.0219	21.9153	30.8209	4.26852	13.5026	26.4789	24.4713
ENSG00000162994	6.10025	23.1191	3.82499	5.12174	4.84997	4.27073	3.51312	4.19716
ENSG00000169504	11.8554	141.908	1.99423	2.39025	10.2351	41.2962	28.7743	2.10789
ENSG00000113282	5.43813	0	7.81268	6.91365	10.1392	2.75779	7.57794	7.55466
ENSG00000130779	21.9132	32.7381	14.0748	17.2577	18.2523	7.7149	13.5291	14.9883
ENSG00000105270	32.9177	30.8664	33.8184	34.1126	26.8494	15.3082	9.41483	33.9028
ENSG00000115295	15.3684	19.9716	10.5854	20.7195	15.516	24.998	24.393	13.4939
ENSG00000013441	26.3276	25.1575	24.6177	29.9653	28.6178	55.0156	47.2429	26.1524
ENSG00000179335	6.23535	25.1581	2.32615	2.81607	0	0.589912	0	2.46676
ENSG00000113240	18.5718	29.1027	15.4379	7.16356	25.3441	12.3282	7.23074	13.0632
ENSG00000165959	4.08749	0	1.40205	2.07531	7.82306	30.6665	12.2445	1.59527
ENSG00000166250	4.44478	38.5874	10.0439	23.7101	0	0	0	13.9661
ENSG00000102805	4.00454	0	2.9445	5.34834	2.57994	2.84945	7.72311	3.63441
ENSG00000182372	4.52647	0	1.43699	1.64889	0	2.7882	1.47751	1.4978
ENSG00000074201	16.4198	25.3545	15.9844	20.6519	13.8622	15.2389	11.4663	17.324
ENSG00000134852	11.6502	0	9.85718	13.3953	12.7507	11.1659	7.77479	10.8726
ENSG00000125656	5.79228	68.2247	8.50465	10.4748	14.1841	0	0	9.07008
ENSG00000104853	3.99437	0	6.39253	7.84594	2.06283	7.61504	8.74321	6.80966
ENSG00000049656	2.05594	0	7.12206	4.92639	31.7332	3.7544	2.73549	6.4919
ENSG00000166855	11.0741	0	6.67256	7.18737	14.9081	2.87883	0	6.82032
ENSG00000171603	64.4791	162.595	100.286	97.6333	123.52	27.9789	57.0621	99.525
ENSG00000158258	13.1597	0	32.3752	14.0727	16.4271	10.0627	11.1798	27.1223
ENSG00000139182	5.69786	18.9522	18.9268	15.0434	20.681	11.2245	1.02914	17.8123
ENSG00000122705	14.0263	0	41.4629	49.1129	66.2422	29.6268	60.1844	43.6584
ENSG00000175416	29.6322	0	42.0681	42.4817	41.4645	3.74265	0	42.1868
ENSG00000141367	17.2107	51.5764	19.4002	24.4104	10.3203	18.7633	14.68	20.8381
ENSG00000120885	227.987	53.9395	46.7989	51.8049	49.3275	29.5538	31.7282	48.2356
ENSG00000103351	3.07956	0	4.83992	4.9756	0	4.97716	0	4.87886
ENSG00000177182	9.30146	0	19.5674	27.5988	3.08806	13.5641	7.21796	21.8724
ENSG00000146352	4.18014	0	10.2832	17.0022	4.27863	4.52302	6.03114	12.2115
ENSG00000125246	12.5891	15.8456	4.54374	5.09294	17.6461	2.73983	5.1643	4.70136
ENSG00000168405	2.07853	0	7.84562	0.994035	0	3.57635	13.7453	5.87921
ENSG00000111726	2.66632	0	44.0705	32.249	32.9996	17.9425	45.949	40.6777
ENSG00000164237	5.84219	0	2.62557	6.22816	13.9595	0	0	3.65952
ENSG00000187118	5.9905	0	4.59049	4.81142	3.61324	5.0152	3.90282	4.6539
ENSG00000103121	30.8507	0	30.9982	22.6195	74.4593	70.6912	16.4215	28.5935
ENSG00000153815	21.2156	15.3931	23.9513	20.8198	38.8486	8.75639	17.6978	23.0526
ENSG00000162368	6.66845	32.2601	9.25583	15.5565	11.5589	4.58931	6.26885	11.0641
ENSG00000184220	65.6816	30.3867	46.0527	41.0524	57.1689	46.3512	15.8514	44.6176
ENSG00000183723	16.9975	12.5265	12.3027	7.62608	20.3953	7.76192	4.07908	10.9605
ENSG00000091317	4.29479	0	2.35106	3.39854	3.33015	3.51964	6.46004	2.65169
ENSG00000170293	12.1051	105.629	8.36732	58.3186	27.4983	0	16.2258	22.7034
ENSG00000164309	6.19154	0	4.33356	2.25108	6.51525	2.04748	23.4495	3.73588
ENSG00000169714	19.0931	0	22.6896	35.1649	69.1737	19.5227	37.9031	26.27
ENSG00000150656	8.78619	0	1.77661	2.1896	4.5088	79.0855	10.7971	1.89514
ENSG00000133313	2.95859	43.2794	3.08399	4.58358	1.54288	4.94491	6.30046	3.51438
ENSG00000205423	2.25756	0	4.19116	6.15737	3.51746	0	11.8994	4.75546
ENSG00000070729	2.05687	0	3.92912	0.430705	10.9833	0.386143	0	2.92507
ENSG00000174871	3.05315	59.9362	10.1492	9.97733	0	0	0	10.0999
ENSG00000143786	12.1435	0	12.2281	9.53967	17.1755	4.98166	5.2024	11.4565
ENSG00000143771	2.82618	53.2969	4.25245	4.40331	2.11584	6.76039	0	4.29574
ENSG00000149970	34.0836	21.6871	84.3055	29.1441	46.976	24.0828	42.4266	68.4741
ENSG00000153721	1.16975	5.39918	0.779951	0.401072	0	8.12106	6.31547	0.671212
ENSG00000117519	51.4561	89.8249	7.37213	11.6453	17.6371	9.20737	28.3765	8.59854
ENSG00000119946	3.75997	0	12.7212	15.5132	0	6.28268	0	13.5225
ENSG00000148842	5.34766	0	6.4406	9.0852	4.543	12.681	8.23493	7.1996
ENSG00000168763	2.89985	0	1.83819	3.66465	0	3.9367	0	2.36239
ENSG00000158158	4.1926	0	5.18123	3.89432	0	6.82061	0	4.81188
ENSG00000125107	3.05727	22.1559	4.06594	4.9883	7.17657	6.82077	0	4.33066
ENSG00000182973	5.9897	19.2062	9.06263	7.81225	14.4993	11.6143	3.59892	8.70377
ENSG00000111596	8.28399	9.77798	7.08057	5.97025	6.33337	13.3082	9.05385	6.76191
ENSG00000080802	18.9617	18.4216	15.4159	17.3217	29.2677	19.6179	23.4289	15.9629
ENSG00000113300	2.95021	0	5.46422	5.53703	7.92923	2.35822	0	5.48512
ENSG00000138767	6.47034	0	5.70847	5.66255	2.9789	8.25927	3.95849	5.69529
ENSG00000198791	3.73616	0	7.27506	6.35274	0	6.47603	8.86905	7.01036
ENSG00000155508	7.49142	0	6.85445	6.5247	21.4186	6.31405	14.9916	6.75981
ENSG00000115649	6.42347	0	4.03584	5.43677	17.5763	5.24375	0	4.43791
ENSG00000137161	0	0	8.62482	13.8151	0	3.36067	0	10.1144
ENSG00000118432	2.71268	0	9.62226	44.9798	0	5.42044	1.97435	19.7699
ENSG00000119865	26.7284	0	42.3249	37.3451	7.21135	20.3457	22.4905	40.8957
ENSG00000162852	11.0115	19.6602	12.0467	11.9351	1.83889	9.72496	21.9973	12.0147
ENSG00000122756	54.2564	0	4.94469	9.09283	0	4.07081	8.94968	6.13522
ENSG00000044459	6.64093	0	2.79674	4.57937	2.75962	3.10396	16.2019	3.30836
ENSG00000018236	145.369	99.7969	122.513	106.806	96.4107	62.3778	187.526	118.005
ENSG00000184144	5.81644	12.3097	6.02206	7.55598	19.2667	82.7956	10.0872	6.4623
ENSG00000113805	10.556	29.7467	54.219	33.0095	36.5034	22.3786	27.497	48.1319
ENSG00000144619	25.0422	30.2282	82.4659	99.0601	42.9504	34.76	38.877	87.2285
ENSG00000149972	52.2492	30.0296	75.0246	246.615	56.4531	55.115	34.3317	124.271
ENSG00000134115	6.87834	18.1925	11.6308	18.2072	11.0276	6.10498	10.0412	13.5182
ENSG00000108797	1.70499	16.8201	20.8114	23.9339	16.0795	7.42181	12.2109	21.7076
ENSG00000174469	183.172	152.673	336.251	749.719	286.272	227.944	171.349	454.917
ENSG00000106714	7.74567	0	3.88908	9.48873	5.27111	1.53032	2.50255	5.49619
ENSG00000154529	1.65351	9.84389	1.08493	3.31969	2.68679	1.17879	0	1.72631
ENSG00000152910	41.6357	67.9046	29.2319	71.0541	41.0738	201.348	47.4455	41.235
ENSG00000155052	42.0001	198.956	157.235	177.725	124.768	70.33	233.205	163.116
ENSG00000119397	8.55551	16.1384	7.70288	10.687	20.4898	16.953	15.2864	8.55932
ENSG00000170037	0	0	2.87604	5.09482	0	6.20836	3.82367	3.51283
ENSG00000106603	9.19615	13.137	9.8277	12.5127	8.44857	10.1208	13.9892	10.5983
ENSG00000183978	3.89813	0	19.9511	26.565	7.64617	8.7387	27.1079	21.8493
ENSG00000183513	5.42479	0	9.16258	9.63144	11.8568	3.63599	4.68282	9.29714
ENSG00000168275	23.9756	0	35.4072	19.4241	0	34.8605	0	30.82
ENSG00000068120	1.83025	0	6.13121	7.2412	2.67524	0	0	6.44978
ENSG00000106078	16.2073	10.6247	20.5008	12.7875	16.5732	38.3186	39.6418	18.2871
ENSG00000082438	0.741672	7.21984	2.31007	1.7157	1.71122	0.689349	0	2.13948
ENSG00000166685	6.17761	0	18.514	7.89083	28.5415	6.31027	1.39598	15.4651
ENSG00000135775	2.28052	0	3.1622	1.77924	9.35781	3.00414	5.51721	2.76529
ENSG00000136152	5.12974	25.8226	9.70103	10.7226	24.9191	4.41061	6.58664	9.99424
ENSG00000103051	4.3754	0	5.0493	6.79384	6.74531	5.6468	2.17644	5.54998
ENSG00000164597	27.4942	0	20.0152	24.0995	25.9825	24.6565	6.1538	21.1874
ENSG00000133103	11.6262	0	16.3891	12.602	5.16746	10.9794	23.2285	15.3022
ENSG00000168434	9.69421	57.107	12.6049	11.1923	0	14.37	6.8894	12.1995
ENSG00000260371	18.8831	0	33.3549	42.2702	19.3084	18.6936	45.0729	35.9136
ENSG00000121058	13.8152	0	7.61881	10.0966	16.2178	2.43646	3.20582	8.32993
ENSG00000060718	14.2438	0	12.3381	7.14109	4.69368	5.21425	85.2381	10.8465
ENSG00000111799	2.97148	0	2.45971	4.44254	1.82991	0	5.74875	3.02878
ENSG00000084636	14.2964	0	9.07389	4.51592	13.6142	8.43521	27.0396	7.76575
ENSG00000182871	2.9109	30.3858	1.29095	4.83155	0	13.8138	3.03427	2.30711
ENSG00000082293	1.72734	0	7.83221	14.0836	1.30684	8.73657	4.19144	9.62638
ENSG00000101203	0.9432	0	0.326552	0.434165	0	0.212495	28.0665	0.357437
ENSG00000124749	15.0228	0	2.39715	10.3988	0	1.71154	3.38486	4.69365
ENSG00000050767	15.0804	0	13.2189	2.91863	2.80813	0	4.03002	10.2627
ENSG00000171502	4.87849	13.4754	18.2082	3.42939	0	4.83246	3.34211	13.9667
ENSG00000188517	4.79907	0	2.98384	20.9296	0	1.21553	6.33955	8.13429
ENSG00000196739	2.56779	0	1.59435	0.941659	0.778519	0.636484	3.89165	1.40703
ENSG00000215018	5.48189	0	2.6075	1.90261	0	1.1623	2.36114	2.40519
ENSG00000187498	4.32942	0	3.47234	3.73045	0	3.13613	1.32239	3.54642
ENSG00000134871	5.3799	15.7271	3.51007	8.622	0	3.03091	0	4.9772
ENSG00000113163	12.7942	0	15.9603	20.4624	18.2051	31.3308	18.4909	17.2524
ENSG00000188153	13.2008	0	1.90011	3.3083	4.81661	75.1952	22.6719	2.30426
ENSG00000130635	1.6566	0	2.06694	0.664605	0	0	0.868375	1.66447
ENSG00000204262	2.15598	21.6992	16.4087	7.62669	17.4835	9.75467	2.92667	13.8883
ENSG00000080573	135.736	0	6.45556	2.88449	0	0.90564	17.471	5.43065
ENSG00000142156	5.33345	43.606	13.1381	5.24932	0	2.87134	19.9019	10.874
ENSG00000114270	3.88076	0	2.64654	7.03996	12.6972	5.25973	4.55296	3.90746
ENSG00000112280	1.7837	0	0.583516	3.19672	2.07482	0	47.2929	1.33351
ENSG00000049089	7.76191	0	1.14934	0.344898	0	17.6854	16.1154	0.918461
ENSG00000092758	3.31375	0	1.95465	0.768016	12.5652	11.1553	15.8659	1.61409
ENSG00000158270	19.9353	0	1.03368	0.971138	0	12.6676	0	1.01573
ENSG00000206561	20.3224	29.889	24.7135	25.0239	0	17.596	24.2331	24.8026
ENSG00000173163	53.2147	37.2446	46.3681	39.076	34.6211	74.0757	55.6546	44.2753
ENSG00000145781	92.7112	0	50.7499	49.9391	154.626	135.544	82.9938	50.5172
ENSG00000114744	5.94764	0	4.42456	3.63721	12.1201	0.910633	6.29385	4.19858
ENSG00000140365	7.76503	23.5192	5.50807	6.69998	8.7649	9.67029	0	5.85015
ENSG00000188243	5.42861	0	15.1851	16.5512	23.0333	10.3076	0	15.5772
ENSG00000149600	4.36064	45.0573	12.07	15.8651	0	6.72729	10.9157	13.1592
ENSG00000110442	3.52897	0	5.8312	7.35893	0	5.23933	7.95979	6.26966
ENSG00000093010	5.20731	0	5.26855	6.61255	16.2484	12.3707	8.07937	5.65428
ENSG00000122218	13.2151	0	17.442	17.0679	9.12091	27.028	8.04222	17.3346
ENSG00000129083	10.3542	0	9.84466	14.9241	14.0245	5.57609	14.3263	11.3025
ENSG00000184432	3.95407	18.9898	4.04332	4.10767	8.30145	2.53777	7.74974	4.06179
ENSG00000181789	2.62625	0	10.1407	7.57159	0	7.29846	0	9.40339
ENSG00000166200	8.7289	0	8.16366	10.3648	2.18351	24.1409	18.4283	8.7954
ENSG00000141030	9.47199	0	10.133	14.1055	26.5935	11.5055	20.5514	11.2731
ENSG00000138663	26.5165	28.5131	12.0591	12.6593	0	10.0282	23.1466	12.2313
ENSG00000168090	3.96404	44.1781	20.9058	23.1185	43.5183	29.0699	9.27854	21.5408
ENSG00000111652	11.3541	0	14.7762	23.2396	0	7.71495	8.54661	17.2052
ENSG00000144524	5.68875	0	3.36315	2.3111	4.62435	2.91044	3.74509	3.06121
ENSG00000198612	7.52491	0	7.28829	11.1238	20.0269	7.21856	4.56061	8.3891
ENSG00000111481	2.54598	26.0645	6.12212	9.91985	0	0	0	7.21207
ENSG00000115520	7.13409	95.165	6.42287	5.26881	0	14.7781	0	6.09165
ENSG00000132423	20.7819	89.2364	13.3552	9.35286	14.6297	6.97023	9.50302	12.2065
ENSG00000167113	22.3009	0	16.8271	16.9943	0	5.2561	11.5371	16.8751
ENSG00000110871	19.3879	0	4.88846	6.39118	13.324	4.11292	0	5.31974
ENSG00000119723	5.43614	0	3.19496	3.78369	0	2.44173	4.58799	3.36393
ENSG00000167186	2.43173	0	3.05181	4.90075	2.6181	0.565999	4.14167	3.58246
ENSG00000088682	12.1582	0	6.63568	5.1198	0	5.27635	3.50108	6.20062
ENSG00000102879	0	0	4.90893	2.35669	2.21444	1.58643	0	4.17643
ENSG00000110880	3.16906	15.5661	5.08339	9.0326	21.0554	11.5393	2.05185	6.21682
ENSG00000106789	0	0	3.68048	3.8222	1.88675	4.91917	0	3.72116
ENSG00000103647	27.1796	0	27.4064	21.253	28.6926	33.8342	28.6814	25.6404
ENSG00000167549	12.2263	116.005	46.4111	58.3075	24.9131	16.2238	12.6248	49.8254
ENSG00000103187	5.79111	0	1.5514	6.49133	5.00147	0	12.3034	2.96917
ENSG00000006695	4.92836	0	7.71168	9.86757	14.0636	7.22818	7.13158	8.33043
ENSG00000166260	4.55296	0	5.10595	4.84045	6.42826	3.40913	6.11824	5.02975
ENSG00000014919	0.897167	0	6.68576	8.02316	0	12.8834	9.43902	7.0696
ENSG00000138495	13.0299	0	12.7389	18.1601	9.82051	21.5863	14.7225	14.2948
ENSG00000163626	8.51398	0	5.19976	4.11641	0	6.42468	0	4.88884
ENSG00000240230	0.676194	0	5.32244	5.33626	5.90485	6.07439	7.56567	5.32641
ENSG00000203667	23.9956	53.4978	7.66406	12.3058	0	9.43953	11.0035	8.99626
ENSG00000131143	30.6237	26.9058	40.3058	57.1229	30.8228	21.7295	12.1794	45.1323
ENSG00000178741	64.7806	0	41.7843	56.264	41.6979	16.0103	38.1564	45.94
ENSG00000135940	44.8288	0	69.3963	110.034	54.4982	61.8658	0	81.0594
ENSG00000126267	74.177	248.778	107.818	174.995	91.9186	72.4984	104.389	127.098
ENSG00000164919	15.3559	0	44.5916	57.0956	3.55183	21.1126	34.9588	48.1803
ENSG00000161281	25.7223	0	60.1554	43.7848	0	14.0826	0	55.457
ENSG00000112695	11.3674	52.902	42.7016	58.1058	71.1002	17.9893	13.4491	47.1227
ENSG00000115944	10.2204	0	20.6906	13.6066	7.68414	11.7641	6.56772	18.6575
ENSG00000131174	12.272	0	18.1653	27.7965	12.8285	2.91674	0	20.9295
ENSG00000127184	73.8465	0	76.8524	114.931	39.7702	25.1185	27.9105	87.781
ENSG00000108582	4.93494	19.7906	5.81162	4.90008	0.868969	8.57489	6.07028	5.55001
ENSG00000109472	476.511	353.562	123.031	96.0851	43.5298	62.2176	114.911	115.298
ENSG00000214575	1.78046	0	4.62958	3.12029	11.956	11.6937	1.90242	4.19641
ENSG00000137449	5.52365	0	7.86825	7.61243	0	24.2033	4.29017	7.79483
ENSG00000107864	32.5728	19.2496	25.2036	34.7756	11.2904	17.751	28.3914	27.9508
ENSG00000113742	39.5311	86.2964	27.3696	20.8088	13.7218	29.5439	63.4901	25.4867
ENSG00000106034	6.63744	0	0.766292	2.68525	4.2472	1.08939	0	1.31704
ENSG00000168993	13.2699	48.1505	28.1585	78.7492	27.8175	12.9652	19.1163	42.6781
ENSG00000145920	4.68838	0	25.8708	29.7963	13.0025	2.20193	8.95861	26.9975
ENSG00000135678	10.0295	0	0.853031	1.58355	10.4487	19.8662	9.25049	1.06269
ENSG00000214078	17.8113	0	20.2423	14.1579	29.3865	19.3898	12.2636	18.496
ENSG00000140848	0.855957	0	0.696488	3.62607	4.43424	9.23253	10.7255	1.53728
ENSG00000085719	6.55343	0	5.22261	5.1923	9.30605	5.00231	15.4759	5.21391
ENSG00000196353	13.4295	61.8751	64.345	8.94873	33.9544	25.5861	9.98663	48.4462
ENSG00000124772	10.659	0	30.0312	9.56142	9.51313	10.666	11.181	24.1564
ENSG00000100884	5.92806	0	10.0615	15.2744	4.90191	4.0705	4.22649	11.5576
ENSG00000178773	0	0	10.2104	12.7452	9.15464	2.36345	0	10.9379
ENSG00000139117	22.7418	0	27.1954	12.0195	24.6381	12.5548	6.661	22.8399
ENSG00000144550	8.27982	0	30.863	8.5609	21.3959	12.5044	7.62856	24.4623
ENSG00000144410	9.2185	0	10.8951	9.80721	0	8.72058	0	10.5829
ENSG00000080819	12.9427	42.3567	17.4948	14.6368	36.4553	45.2535	17.3565	16.6745
ENSG00000103381	4.42254	0	6.38903	5.57765	11.0249	22.2926	13.8744	6.15616
ENSG00000104324	47.0987	71.7431	9.47779	15.8712	38.7009	78.1358	41.3049	11.3127
ENSG00000021826	1.42189	12.3451	0.968301	1.1307	2.95066	0.816189	0	1.01491
ENSG00000165934	11.8411	21.9984	5.10291	5.35293	10.1349	14.5003	14.666	5.17466
ENSG00000119203	3.61171	0	5.4833	5.83333	0	5.23913	0	5.58376
ENSG00000127054	8.45529	0	9.60579	9.50261	7.42018	13.1249	1.90127	9.57618
ENSG00000160917	4.89127	0	6.72369	9.94659	20.6659	5.36926	4.91836	7.64867
ENSG00000111605	12.109	21.5966	15.582	15.8889	16.6223	14.9033	10.1555	15.6701
ENSG00000149532	10.9784	0	8.5199	8.24527	0	8.60691	5.08879	8.44108
ENSG00000110090	10.9748	19.8182	0.829204	1.40205	0	2.23596	0	0.993613
ENSG00000169169	5.55828	25.9167	17.3262	18.51	22.3131	13.1343	7.97656	17.666
ENSG00000169372	39.2731	0	14.2568	27.9518	36.0538	69.6498	51.6099	18.1873
ENSG00000095321	2.30709	0	4.68567	6.29168	2.83633	1.84822	5.80926	5.1466
ENSG00000134376	35.9373	0	2.61493	8.7831	5.34433	5.41931	33.3809	4.3852
ENSG00000148204	2.75601	0	0.785677	0.143176	0	5.47069	0	0.601278
ENSG00000113851	11.7613	0	9.32891	11.3775	4.48369	13.2276	2.13126	9.91686
ENSG00000241258	5.34771	0	4.27722	5.26839	0	0	0	4.56169
ENSG00000118260	8.99592	0	6.96099	7.71967	16.8226	4.86746	8.74592	7.17873
ENSG00000107175	4.15762	0	7.50677	10.3983	0	0	0	8.33663
ENSG00000182158	5.57261	0	1.10043	1.73122	0	10.5578	7.28404	1.28147
ENSG00000146592	6.48577	0	4.00964	3.37097	9.21165	50.9039	26.0137	3.82634
ENSG00000005339	8.42483	0	9.98957	9.8601	14.2851	10.0972	12.3391	9.95241
ENSG00000111269	12.7863	0	5.86535	8.69136	18.4222	8.1237	0	6.67642
ENSG00000164463	5.48842	0	5.82406	7.93393	6.51149	9.38871	4.33898	6.4296
ENSG00000137504	13.1119	18.199	12.3296	14.3828	9.6751	10.3798	19.2993	12.9189
ENSG00000143162	8.16688	0	16.8086	16.0381	39.2135	7.20214	3.87517	16.5874
ENSG00000175874	18.4659	38.001	61.2632	24.9559	53.0295	21.6031	8.5569	50.8429
ENSG00000163703	17.0544	30.8174	27.7689	24.6481	31.9512	8.26901	0	26.8733
ENSG00000184164	13.7398	0	5.15376	4.95899	0	12.9484	7.32286	5.09786
ENSG00000095794	15.7271	27.2659	8.47494	7.47595	0	9.96103	30.0793	8.18823
ENSG00000147571	0	0	13.7916	178.277	0	6.24568	0	60.9992
ENSG00000145708	10.4361	0	1.23504	23.898	0	0.831936	0	7.73935
ENSG00000182809	6.635	26.9428	17.9899	3.08963	0	5.90898	13.4298	13.7135
ENSG00000179979	0	0	4.07917	6.98573	20.0102	2.18192	0	4.91335
ENSG00000119878	0	0	6.73437	5.3604	0	16.8952	21.7619	6.34004
ENSG00000167193	11.3067	0	12.8415	13.4377	3.59314	7.64747	19.4865	13.0126
ENSG00000099942	4.60151	0	6.97674	7.59398	5.24006	4.06321	0	7.15389
ENSG00000006016	14.8174	0	15.8138	3.94314	0	3.39716	0	12.4069
ENSG00000176390	16.5509	0	7.57914	7.10249	25.4193	2.07974	0	7.44234
ENSG00000088766	8.96006	0	7.30175	5.80385	8.56734	6.25442	5.39055	6.87185
ENSG00000072832	14.3353	26.6666	24.6431	28.5085	21.6552	7.01627	20.6051	25.7525
ENSG00000101343	4.31056	0	5.5733	5.0989	12.9469	7.28402	0	5.43715
ENSG00000058453	3.26473	0	7.16605	6.78847	1.65663	2.49355	1.92354	7.05768
ENSG00000005469	15.2653	30.5233	6.6293	3.60526	0	0	2.9382	5.7614
ENSG00000095713	5.15179	61.7688	11.3204	22.2752	12.5836	3.0226	22.3507	14.4645
ENSG00000170275	5.40806	0	3.41085	5.93377	12.2462	3.16089	11.0559	4.13493
ENSG00000105662	10.3313	0	14.1312	8.78512	15.5693	4.95698	0	12.5969
ENSG00000160741	0	34.3322	4.1175	4.06624	12.7372	9.00868	0	4.10279
ENSG00000140577	8.71834	0	8.17197	7.05396	5.52484	15.8523	12.5436	7.8511
ENSG00000008405	4.65847	0	5.69708	9.56158	0	7.66404	11.0159	6.8062
ENSG00000121671	10.7717	0	14.7114	14.0305	4.50127	4.45217	6.20633	14.516
ENSG00000244752	0	0	24.1484	22.9007	0	21.5269	0	23.7903
ENSG00000080200	10.4674	0	5.1594	5.49153	2.15602	28.6392	8.94259	5.25472
ENSG00000213139	2.7704	0	5.36966	3.43715	15.2137	8.43592	0	4.81503
ENSG00000165475	53.772	86.3008	38.4339	26.1222	107.575	58.1442	39.5904	34.9004
ENSG00000103316	6.73464	0	38.2091	6.85758	14.1158	10.1399	0	29.2112
ENSG00000062485	5.46242	0	7.56895	8.94817	0	2.56834	8.90057	7.96479
ENSG00000139631	20.4438	26.5731	15.9844	12.4412	12.1022	18.0164	10.6346	14.9675
ENSG00000172346	0	35.824	3.27621	3.7666	4.52183	0	0	3.41695
ENSG00000009307	18.4965	67.8228	22.751	27.2426	20.4722	23.7039	13.1441	24.0401
ENSG00000124207	4.97126	0	10.0819	13.4528	9.0499	7.39208	16.9959	11.0494
ENSG00000147408	120.414	62.2858	35.0583	13.2729	79.4976	22.3524	70.5738	28.8058
ENSG00000169826	15.9655	40.5052	15.211	12.802	8.60423	23.7424	8.18682	14.5196
ENSG00000103653	6.05412	0	3.46159	8.42728	0	0	0	4.88675
ENSG00000183117	136.68	217.62	302.084	211.41	249.253	136.983	322.626	276.06
ENSG00000121904	5.24335	37.3096	15.7586	14.4887	55.6154	8.63929	41.6617	15.3941
ENSG00000164796	23.5076	31.2048	48.2469	46.0315	38.009	28.4919	79.6186	47.6111
ENSG00000113712	18.5449	15.3074	9.95382	11.8021	25.2973	23.2304	28.8261	10.4843
ENSG00000141551	1.97823	0	6.78243	4.38888	4.45755	3.83982	5.91992	6.09547
ENSG00000213923	19.8274	34.7598	15.0644	17.7465	12.2525	9.93207	11.9296	15.8342
ENSG00000169118	2.3493	0	3.25077	2.35925	0	2.20197	3.50239	2.9949
ENSG00000133275	2.51834	0	8.9646	6.76456	9.95213	6.59438	9.08602	8.33318
ENSG00000151292	8.77786	20.3355	13.3335	12.2363	2.93919	7.20404	24.084	13.0186
ENSG00000101266	10.8651	44.8095	18.3481	19.5164	11.2439	9.39519	22.6612	18.6834
ENSG00000070770	5.31182	0	5.58005	3.5873	8.56315	8.74791	5.39311	5.00813
ENSG00000173546	0.503066	0	0.530771	0.0895271	0	0	30.1346	0.404134
ENSG00000114646	30.0647	0	10.8645	16.2034	9.15658	6.50484	55.9711	12.3968
ENSG00000104218	45.2941	18.356	36.323	33.6031	11.9295	33.5621	55.6353	35.5424
ENSG00000110925	1.59542	29.7015	11.7471	11.1929	0	5.1652	5.50103	11.588
ENSG00000178662	15.7988	20.5225	29.6097	30.2434	19.1396	19.3762	17.7387	29.7915
ENSG00000159176	12.0351	12.0186	1.81422	1.46623	18.5537	14.6184	3.10597	1.71434
ENSG00000149474	7.88717	0	5.50914	7.9876	10.8335	2.53403	3.04036	6.22047
ENSG00000101439	451.176	51.9595	9.4896	18.89	17.0125	5.80703	168.901	12.1875
ENSG00000160213	15.3802	0	15.676	18.6217	11.2062	9.01154	11.0658	16.5214
ENSG00000101811	0	0	6.03733	6.23815	0	0	7.3024	6.09497
ENSG00000177613	2.85413	0	2.08742	2.90645	0	0	4.9584	2.32248
ENSG00000176102	15.7387	0	21.3462	18.0365	24.4803	20.7046	34.1104	20.3963
ENSG00000150527	1.69631	0	5.35969	3.42229	1.76597	0	1.96203	4.80366
ENSG00000159692	7.80265	18.5719	11.5394	14.1263	8.29797	8.68697	3.7365	12.2819
ENSG00000175029	17.2054	0	5.1738	4.6448	16.3661	9.21539	6.89879	5.02197
ENSG00000178971	1.87555	0	4.30099	2.97833	7.60874	2.89654	0	3.92138
ENSG00000268797	43.0757	0	70.058	41.4874	0	74.8988	33.2225	61.8582
ENSG00000102974	13.8105	0	12.7247	10.4658	27.7586	19.0615	8.04591	12.0764
ENSG00000269693	2.30799	17.36	3.49798	1.75079	0	0	3.29339	2.99653
ENSG00000251606	58.2052	135.433	33.3934	20.2443	15.4369	57.4861	75.8092	29.6196
ENSG00000247121	33.3014	0	23.0273	26.3836	0	36.1285	20.4027	23.9905
ENSG00000176593	4.0904	0	2.82192	3.86839	0	2.72833	4.74574	3.12226
ENSG00000266076	16.6924	0	17.035	12.4732	0	5.52827	17.3121	15.7258
ENSG00000269237	15.6347	0	139.791	108.045	267.338	225.536	0	130.68
ENSG00000269755	78.5387	0	33.3207	25.6022	104.801	26.1494	48.4434	31.1055
ENSG00000060069	2.95236	0	1.91728	3.48234	0	2.65887	6.30562	2.36645
ENSG00000175215	2.0578	0	6.87883	3.82899	7.82787	9.72159	10.9312	6.00352
ENSG00000144677	46.5303	26.7908	46.5057	35.9828	5.60094	10.7142	22.466	43.4856
ENSG00000137770	7.52362	12.0464	7.97951	6.66345	12.829	4.87389	7.18062	7.6018
ENSG00000118523	0	43.4706	6.73169	5.392	0	2.4125	0	6.34719
ENSG00000134030	15.8679	18.7624	15.6818	17.5185	11.185	19.8195	7.76375	16.2089
ENSG00000044115	15.2598	75.4591	5.90064	6.65496	23.3329	11.9701	19.1518	6.11713
ENSG00000066032	636.762	152.063	270.702	159.608	171.449	120.804	248.326	238.818
ENSG00000183230	49.3171	44.5551	16.3686	18.0829	98.5564	387.64	58.5031	16.8606
ENSG00000119326	21.821	48.57	42.9082	22.0246	39.997	13.6173	22.6068	36.9145
ENSG00000168036	6.65402	57.015	17.3654	21.6171	22.1948	9.368	23.919	18.5857
ENSG00000178585	17.5321	0	8.6933	8.14723	0	3.7485	23.8091	8.53658
ENSG00000132792	13.6987	24.8418	10.2605	12.1311	7.99527	9.63232	10.1941	10.7973
ENSG00000198561	6.80846	28.6358	7.87182	3.29343	1.66375	4.21827	14.9553	6.55781
ENSG00000169862	464.754	116.83	213.471	186.902	201.779	215.329	261.635	205.846
ENSG00000171793	5.78892	0	5.41627	6.63057	5.61542	4.77066	2.96811	5.76477
ENSG00000047230	2.55627	0	2.70898	6.88675	5.06413	5.28972	13.5553	3.908
ENSG00000198730	7.494	46.573	8.57761	13.8615	0	7.09312	13.1538	10.0941
ENSG00000064601	12.6767	0	15.2273	17.88	0	8.97495	6.04852	15.9886
ENSG00000164733	12.8164	13.67	23.9796	28.4018	43.0103	10.5736	14.2512	25.2487
ENSG00000174080	33.4562	0	40.5955	46.0771	24.1163	12.2131	15.471	42.1687
ENSG00000103811	19.8384	0	1.28842	1.21521	0	0	0	1.26741
ENSG00000163131	1.01852	0	4.36545	2.45721	20.6246	0	0	3.81779
ENSG00000085733	19.667	18.5541	18.0118	15.2397	24.8207	19.1279	13.3438	17.2162
ENSG00000077063	16.4872	0	26.9589	39.0536	23.9543	54.5738	90.2833	30.4301
ENSG00000143079	9.93663	0	6.09433	6.44111	8.72044	9.71519	9.8469	6.19386
ENSG00000174177	9.45337	0	4.26667	3.02592	3.05395	3.10084	0	3.91057
ENSG00000178531	5.9991	0	41.1178	7.43129	0	14.266	0	31.4497
ENSG00000180891	9.07199	0	1.60402	6.0391	8.25771	34.5142	15.7867	2.8769
ENSG00000107874	28.5571	82.4561	26.7882	29.0507	0	16.583	9.6891	27.4375
ENSG00000055130	20.5116	43.7654	27.099	32.006	31.9969	22.9104	18.5239	28.5073
ENSG00000108094	3.59975	0	7.48472	9.31651	0	1.92675	14.9636	8.01045
ENSG00000036257	6.31644	0	8.4861	11.4732	17.325	14.805	8.07672	9.3434
ENSG00000139842	18.7647	0	11.8037	11.1256	39.5596	21.3376	14.8375	11.6091
ENSG00000158290	6.13222	18.5047	5.46041	6.41365	6.31953	5.48813	4.0513	5.73399
ENSG00000166266	19.6736	0	18.7884	19.7539	11.413	19.0343	21.2922	19.0655
ENSG00000044090	1.36811	0	2.91199	3.32845	0	0.414342	1.25534	3.03152
ENSG00000112659	1.9092	12.4052	5.39104	3.12377	6.74393	2.82858	4.13284	4.74033
ENSG00000119929	11.7278	71.3912	12.6815	8.0273	0	0	25.9871	11.3457
ENSG00000111249	6.87009	0	27.8226	12.6346	5.57797	11.1579	5.25308	23.4637
ENSG00000163510	20.7625	77.4834	17.552	18.5803	18.2337	9.54019	27.2442	17.8471
ENSG00000108296	0	0	7.7176	5.7694	2.83002	11.2522	0	7.15846
ENSG00000153015	59.4286	0	36.866	43.3604	47.1861	39.1202	44.1451	38.7299
ENSG00000095485	0.600934	0	9.82248	8.77968	0	9.59502	2.43755	9.5232
ENSG00000152404	21.9858	68.479	50.5942	46.0416	66.6631	42.452	65.3318	49.2876
ENSG00000006210	7.52082	21.5498	23.5312	20.9441	11.7311	4.02497	3.34107	22.7887
ENSG00000154639	2.65121	0	9.72192	8.66654	14.5682	12.8944	16.0062	9.41902
ENSG00000145824	89.4453	59.0705	8.68647	561.873	86.4329	47.695	0	167.452
ENSG00000173681	6.05438	14.3694	7.28537	7.76036	6.11415	6.56989	9.72966	7.42169
ENSG00000185753	4.28473	0	2.27053	3.36919	10.5059	0	5.78986	2.58585
ENSG00000018610	3.40153	0	6.37686	6.64258	8.18501	9.49869	0	6.45312
ENSG00000154832	4.22172	35.9527	8.87295	6.83491	0	7.033	0	8.28803
ENSG00000168772	2.63043	0	6.17723	5.1045	8.2573	10.3343	0	5.86935
ENSG00000171604	20.9463	0	25.5785	10.3718	21.4486	22.9817	0	21.2141
ENSG00000008283	1.9828	29.1879	8.03102	7.05106	4.00943	2.38927	4.07002	7.74977
ENSG00000174151	0	0	4.47418	3.49866	0	1.29745	3.59754	4.1942
ENSG00000166347	2.92283	0	1.29336	1.46767	12.8059	1.93355	2.48561	1.34339
ENSG00000103018	13.6788	0	7.93834	5.13669	3.30726	6.93037	4.50226	7.13426
ENSG00000167740	23.2052	46.5984	15.5126	22.7248	14.7952	19.8066	26.6464	17.5825
ENSG00000159348	4.54963	0	3.70163	7.6439	0	1.25285	8.3686	4.83307
ENSG00000100243	4.1825	0	4.72404	7.19377	0	10.3277	3.63957	5.43286
ENSG00000065615	5.32637	0	5.79081	7.22272	9.95655	6.7763	10.4915	6.20177
ENSG00000071967	0	0	0.344478	0.941875	2.83925	11.2927	0	0.515932
ENSG00000179091	9.8172	78.6225	18.8467	29.4631	0	36.8939	17.8986	21.8936
ENSG00000172115	17.5271	29.1915	14.1319	25.9616	30.7194	4.07955	12.3951	17.527
ENSG00000068793	1.78352	23.0413	6.36293	8.92036	26.8621	3.24098	8.34948	7.09692
ENSG00000055163	24.1902	36.3377	19.5046	26.114	27.8745	4.53092	16.3018	21.4015
ENSG00000161544	4.41437	0	2.94884	15.784	0	1.9281	0	6.63256
ENSG00000187954	6.94314	25.9174	13.0295	10.0879	6.52253	1.7002	4.33505	12.1852
ENSG00000083799	4.04785	0	5.24765	5.39668	11.4733	8.46615	4.19551	5.29042
ENSG00000119004	3.45931	119.782	6.21358	10.8106	25.4321	19.4103	12.6518	7.53294
ENSG00000003137	0	23.216	4.99393	0.838629	0	0	0	3.80135
ENSG00000135929	27.7121	0	2.36713	3.93425	0	45.1165	42.9744	2.81689
ENSG00000130649	1.08396	16.1396	2.75583	2.1968	0	0.699871	0	2.59539
ENSG00000134716	31.929	0	1.11053	2.26824	10.9447	30.4951	19.5657	1.44279
ENSG00000155016	4.51829	19.0991	6.32315	7.06255	3.49904	0.382532	6.56651	6.53536
ENSG00000036530	10.8874	0	19.7397	12.5366	4.01175	10.4578	11.3303	17.6724
ENSG00000145476	5.76452	0	1.78176	2.11864	0	0.730513	0	1.87844
ENSG00000186377	9.36634	43.8397	16.2471	16.8532	33.3841	2.16629	7.10745	16.421
ENSG00000186160	0	0	6.45032	6.74135	0	0	0	6.53385
ENSG00000172817	30.4528	57.0143	11.4074	8.82285	0	40.3464	46.8506	10.6656
ENSG00000120306	23.1978	0	8.39837	10.8039	22.222	9.88942	0	9.08876
ENSG00000108669	14.9556	0	9.76949	18.3049	24.1011	32.1079	12.8857	12.2192
ENSG00000105443	2.18461	0	2.14938	2.54511	4.20419	1.82805	0	2.26296
ENSG00000008256	11.0208	22.4129	19.8003	26.9245	8.41614	7.24306	9.01317	21.8449
ENSG00000180902	9.91198	0	4.502	6.37188	2.78385	6.15167	11.8092	5.03866
[truncated: 7,578 more rows]

## Sheet: NG sig_matrix
Gene_symbol	Astrocytes	Endothelia	Excitatory	Inhibitory	Microglia	Oligodendrocytes	OPCs	Neurons
ENSG00000188976	7.17042	7.89487	8.66802	7.38884	4.37044	6.90119	6.51098	8.29852
ENSG00000187961	5.20139	0	4.91194	5.12944	2.57626	2.92117	2.40959	4.97477
ENSG00000188290	123.001	1122.35	61.1058	92.9661	60.9492	66.7005	54.6333	70.3088
ENSG00000187608	26.1428	903.207	16.5803	36.0765	65.8214	12.6543	48.8539	22.2119
ENSG00000188157	8.97731	27.9425	11.2823	4.8368	13.3763	7.04003	8.01582	9.42052
ENSG00000131591	5.90998	8.3403	7.44075	6.54618	4.84323	5.52218	4.46043	7.18235
ENSG00000186891	3.43234	0	6.52281	1.5375	6.05575	4.92383	2.50788	5.08278
ENSG00000078808	19.2582	28.0624	17.9213	20.8566	27.1397	16.4065	13.6035	18.7692
ENSG00000176022	4.47491	8.28109	5.87428	7.02555	5.12199	5.43876	4.53089	6.20683
ENSG00000160087	12.2184	11.2322	9.84513	10.5164	7.79515	11.2205	10.89	10.039
ENSG00000162572	11.2878	2.79833	7.92758	8.58544	15.3632	6.67484	6.11695	8.1176
ENSG00000131584	26.4743	10.1321	33.2965	21.2325	38.9005	26.3029	38.1832	29.8117
ENSG00000169972	3.10547	0	3.35883	3.37134	5.19725	2.80268	1.81565	3.36245
ENSG00000127054	14.2922	10.31	9.91567	10.7564	9.88105	11.6663	8.88131	10.1585
ENSG00000107404	18.4598	8.4836	14.4127	12.6698	13.607	13.6093	11.3417	13.9093
ENSG00000175756	37.2653	109.174	41.8002	44.483	36.2739	41.7505	36.0219	42.5751
ENSG00000221978	24.0847	12.9945	15.1386	15.1655	20.431	15.813	13.9025	15.1464
ENSG00000242485	15.3618	20.9303	16.5953	15.3804	24.0291	16.9939	12.1879	16.2444
ENSG00000235098	9.7319	0	5.55736	3.32879	9.3833	9.64879	3.93602	4.91363
ENSG00000179403	8.40951	28.5705	0.808088	1.5329	0.832824	12.2494	6.27029	1.01745
ENSG00000215915	1.58748	0	1.13144	0.865178	0	1.39623	1.34754	1.05453
ENSG00000160072	9.21981	6.09423	7.44044	6.98569	11.7462	5.15447	4.76126	7.30908
ENSG00000197785	11.6732	4.47066	10.7968	10.7567	14.7596	6.73384	9.64868	10.7853
ENSG00000205090	13.5175	3.93112	9.38499	8.49209	14.0069	4.87379	11.227	9.12707
ENSG00000160075	11.3058	35.7624	16.4614	15.9179	12.099	11.3641	10.7311	16.3044
ENSG00000228594	7.77857	6.55572	12.3155	16.0482	16.0622	7.89042	6.77507	13.3937
ENSG00000197530	15.883	7.83385	12.8576	10.382	15.42	8.68821	6.85308	12.1425
ENSG00000189409	21.3511	3.47708	17.9169	19.167	28.4398	12.9075	20.5607	18.278
ENSG00000248333	13.2036	20.3269	11.316	9.48182	6.63305	10.2195	7.75631	10.7862
ENSG00000189339	2.32212	0.797573	3.21901	3.82883	2.65063	2.67704	2.42772	3.39516
ENSG00000008128	2.12077	1.44858	2.03119	2.07368	5.37097	1.34768	0.982275	2.04346
ENSG00000215790	13.4756	9.23752	15.2331	17.3655	19.1004	13.7188	17.8324	15.8491
ENSG00000008130	6.60648	9.5235	4.764	4.62592	6.77561	5.56507	4.75518	4.72411
ENSG00000078369	20.664	36.9774	32.5213	31.465	28.6719	30.6404	23.2567	32.2162
ENSG00000187730	31.8843	16.5392	59.7025	82.0231	46.6301	31.4237	24.2419	66.1499
ENSG00000067606	9.20289	8.7391	16.2596	14.5753	18.1514	12.965	6.57999	15.7731
ENSG00000157933	7.96658	16.3392	7.80831	8.40702	9.19859	7.28805	7.25957	7.98125
ENSG00000116151	3.72652	2.8096	4.89822	3.38769	3.90969	2.47412	2.18163	4.46189
ENSG00000157916	12.0495	21.1602	9.78918	9.24919	11.5732	8.94061	10.0078	9.6332
ENSG00000157911	6.39742	0	5.397	6.3352	4.3855	6.68169	4.9001	5.668
ENSG00000149527	4.30684	1.08294	6.42232	8.07546	6.67528	8.15887	3.01968	6.89984
ENSG00000157881	4.34791	2.19541	4.7919	4.539	4.56713	2.35013	1.86676	4.71885
ENSG00000157873	3.17267	13.5761	4.55662	0.925972	8.31206	2.33069	2.62604	3.50789
ENSG00000157870	5.09313	2.0365	6.36283	5.59398	8.59196	4.61013	3.44229	6.14074
ENSG00000142611	17.0812	2.05182	0.510031	0.418512	0.299321	1.37483	0.57874	0.483596
ENSG00000162591	0.509678	3.84517	0.92108	0.594435	1.46272	0.82669	0.536289	0.826728
ENSG00000158109	19.3203	16.2004	27.8139	18.5475	12.7763	16.2401	9.57999	25.1373
ENSG00000116213	2.92933	0	2.38528	2.46598	2.79371	1.72171	2.62807	2.40859
ENSG00000130764	12.0006	13.1191	13.0989	14.0347	8.95262	10.8678	12.421	13.3692
ENSG00000116198	4.20598	8.04641	4.4598	4.80324	4.16212	5.95536	2.46606	4.559
ENSG00000169598	4.06965	0	4.58703	5.61024	5.59373	3.9763	4.20193	4.88259
ENSG00000198912	3.43357	1.61286	3.07246	3.57119	5.14443	3.7764	2.11384	3.21652
ENSG00000196581	2.42148	1.55543	5.49477	6.23694	4.87553	3.9704	3.43103	5.70915
ENSG00000131697	2.73902	0.224516	3.36738	2.64555	2.05377	3.02991	1.91468	3.15887
ENSG00000069424	10.0219	10.0274	20.4064	14.519	19.719	10.74	6.76274	18.7058
ENSG00000116254	18.6299	16.3679	35.452	27.0381	32.4444	20.893	12.4335	33.0216
ENSG00000158286	2.33485	2.08812	3.71839	3.2468	4.75744	1.7452	2.33008	3.58217
ENSG00000116237	4.49881	6.79343	5.76798	5.70186	4.74098	4.94306	2.92151	5.74888
ENSG00000158292	1.44794	2.10173	2.37573	2.33232	2.73239	1.89251	1.9964	2.36319
ENSG00000097021	11.6639	9.88031	24.8955	22.906	27.5903	17.4684	15.0477	24.3209
ENSG00000215788	15.8214	11.0742	35.5782	20.8081	42.3097	19.3594	18.2953	31.3118
ENSG00000171680	3.63773	3.76326	8.18867	4.60368	7.7626	5.13633	2.89736	7.15313
ENSG00000162408	3.94332	5.02318	4.67228	4.39198	3.25626	5.20807	3.13896	4.59131
ENSG00000173662	2.41592	0	1.25631	1.46585	4.27941	1.15883	1.34903	1.31684
ENSG00000204859	5.91134	5.25868	4.88356	4.43375	4.48433	3.57018	3.98794	4.75363
ENSG00000162413	9.14203	3.70664	4.16169	4.75822	5.68933	4.69823	2.17165	4.334
ENSG00000116273	4.00484	11.9402	2.54309	2.75572	1.73699	3.10394	3.41172	2.60451
ENSG00000041988	4.48353	3.99844	3.49606	4.94225	5.95509	4.43738	5.10202	3.9138
ENSG00000007923	15.2283	13.8362	15.0764	18.2361	18.7196	11.844	14.5354	15.9891
ENSG00000171735	46.9136	31.3878	40.0966	55.9721	37.7781	33.3428	43.1684	44.6823
ENSG00000049245	12.8295	17.8666	5.73645	7.46346	4.23055	17.3739	13.299	6.23531
ENSG00000049246	15.2578	7.18242	6.04871	8.95776	6.88576	8.17587	10.6086	6.889
ENSG00000116288	24.0903	70.1677	27.1255	28.533	37.8735	32.6638	26.4694	27.532
ENSG00000116285	9.91976	4.1124	7.46773	7.39603	6.87031	8.78985	3.80507	7.44702
ENSG00000162426	7.55018	8.24934	10.9616	11.1809	9.48061	7.57857	7.067	11.025
ENSG00000142599	37.6969	22.9901	32.5186	39.9507	30.6864	47.3119	40.0084	34.6654
ENSG00000074800	75.6913	65.5862	34.7587	32.8184	36.22	25.1616	28.0677	34.1982
ENSG00000142583	2.2307	1.86593	0.734762	1.09156	10.2531	1.03884	0.883678	0.837824
ENSG00000049239	3.98294	4.92218	1.35717	1.68172	1.80901	1.91093	2.87886	1.45092
ENSG00000171621	1.93372	0	1.14086	1.13156	2.11189	4.23021	7.60739	1.13818
ENSG00000171612	23.1128	4.46745	4.7191	7.86529	8.42701	4.88564	6.63372	5.62789
ENSG00000188807	2.33524	2.43905	2.27223	3.61286	2.42849	2.52221	3.60917	2.65947
ENSG00000171608	2.9856	12.188	2.64818	4.84694	6.09911	2.35246	3.06695	3.2833
ENSG00000171603	66.1974	48.344	87.5436	77.7327	75.9164	52.2345	58.3954	84.7097
ENSG00000178585	13.1513	17.5736	10.8102	10.7665	16.0968	12.1853	8.03893	10.7975
ENSG00000162441	9.42271	16.0931	6.59753	9.44205	4.67552	6.32331	6.62107	7.41918
ENSG00000173614	5.08627	3.12155	4.12184	4.63441	6.23804	4.60482	3.52891	4.2699
ENSG00000130939	11.3175	12.3483	12.5844	13.1313	6.82223	16.8856	12.0809	12.7424
ENSG00000054523	32.7354	13.4487	23.1955	22.9818	16.8585	27.3561	20.4967	23.1338
ENSG00000142657	6.35875	1.99077	6.83209	8.69574	6.84551	7.58105	6.5908	7.37041
ENSG00000160049	2.74611	0	2.25449	3.22923	0.775309	2.59958	2.06795	2.53605
ENSG00000142655	17.5738	7.25502	17.355	19.293	22.4066	15.2322	15.8113	17.9148
ENSG00000009724	6.95319	2.11847	8.01957	7.64613	8.43412	9.5035	6.5655	7.9117
ENSG00000116649	22.8494	38.9704	27.4376	43.6817	21.104	23.5578	24.9704	32.1298
ENSG00000171824	10.4631	3.87541	8.05637	10.261	6.77318	10.4329	8.21428	8.6932
ENSG00000198793	5.55894	4.24063	5.14375	5.68123	6.06764	5.27925	4.92688	5.29901
ENSG00000120942	2.33525	2.15608	1.08991	1.65675	1.58809	1.28947	2.64998	1.25364
ENSG00000204624	11.3739	1.83262	2.69109	3.98885	2.40832	1.71288	3.99049	3.06595
ENSG00000116661	38.744	19.2322	31.0856	25.4722	36.2558	25.4519	15.0753	29.4641
ENSG00000132879	35.4894	26.2655	48.9728	49.7979	54.2626	36.0887	28.1211	49.2111
ENSG00000116663	4.57978	2.71612	3.62535	4.41353	1.39614	2.2514	3.16989	3.85302
ENSG00000116670	4.88712	16.1677	3.01091	3.29531	0.460011	3.20798	3.88134	3.09306
ENSG00000177000	3.22645	1.55081	3.11617	3.46317	5.47429	2.87247	2.12742	3.2164
ENSG00000011021	1.18127	0.221642	1.14393	1.3565	0.755857	0.901125	1.72195	1.20533
ENSG00000116685	15.0134	21.104	9.76334	9.90813	12.9442	13.2874	13.5309	9.80516
ENSG00000083444	4.06867	23.4571	2.75062	3.57245	7.04956	2.0817	1.38624	2.98801
ENSG00000116688	9.59878	5.58397	13.6334	13.8965	10.3984	9.18901	8.09217	13.7094
ENSG00000116691	12.1973	20.26	5.71796	6.92148	6.41683	5.2922	4.55605	6.0656
ENSG00000120949	0.875305	0	1.13631	1.66196	0.768578	0.586912	0.490598	1.28815
ENSG00000048707	8.30158	10.8857	9.11269	9.25622	10.2936	9.06572	8.86987	9.15415
ENSG00000162496	10.8292	6.71759	2.23681	3.39919	5.55608	2.22966	1.5632	2.57257
ENSG00000162494	1.29661	0	0.833325	6.46631	1.02518	1.01613	0.160707	2.46044
ENSG00000162493	1.84305	0	1.21379	1.26179	0.896764	1.25312	8.62873	1.22765
ENSG00000116731	10.3043	9.04594	17.0891	13.7402	16.7879	15.9437	11.998	16.1218
ENSG00000189337	19.2662	5.61864	26.0574	68.6474	24.6579	39.8522	84.1038	38.3597
ENSG00000171729	7.59968	9.30894	1.29775	5.87087	0	1.37937	7.02312	2.61872
ENSG00000142621	0.600906	0.879601	1.22434	0.968625	1.91492	0.866561	0.567573	1.15048
ENSG00000142634	18.7743	45.7824	42.268	24.4261	39.3803	19.8001	14.2139	37.1143
ENSG00000215704	2.23998	0	3.05031	3.1346	3.12354	1.78764	0.383076	3.07465
ENSG00000132906	5.5758	1.71203	2.18015	2.55584	3.64298	2.85118	1.15043	2.28867
ENSG00000116138	8.57324	6.69364	9.50327	8.846	9.08685	9.52239	6.30955	9.31342
ENSG00000197312	3.68844	2.01888	3.70746	3.46283	5.25207	3.64185	3.59239	3.6368
ENSG00000116786	20.5741	18.7364	15.3334	14.6815	21.2818	13.6155	13.9283	15.1451
ENSG00000162461	4.63672	0	3.8868	2.61033	8.77328	4.25036	4.47836	3.51808
ENSG00000162458	1.33831	9.82771	1.21302	2.95181	2.45993	0.843378	1.21247	1.71528
ENSG00000065526	7.01014	4.38481	4.83706	5.42516	5.39949	5.93815	6.18182	5.00694
ENSG00000116809	5.43709	10.5965	4.6219	5.27264	7.10083	7.60534	2.96927	4.80987
ENSG00000185519	10.076	0	2.73562	19.8421	1.83021	10.0845	2.82703	7.67691
ENSG00000037637	9.14746	5.53506	8.36922	8.76888	8.26841	9.15623	8.06434	8.48467
ENSG00000055070	6.41307	10.3123	2.95904	3.56741	7.19256	3.5312	3.09929	3.13477
ENSG00000187144	2.10711	3.31125	1.96085	1.90425	1.80009	1.63188	3.24967	1.9445
ENSG00000157191	3.98025	13.3299	2.37807	3.30776	3.77338	4.05313	3.12936	2.64662
ENSG00000058453	7.94282	6.6243	7.95628	7.625	9.25558	6.06017	6.71349	7.86059
ENSG00000159363	17.1764	9.8671	26.3072	30.802	21.2735	17.3645	16.6768	27.6056
ENSG00000117118	14.8288	14.35	15.504	21.7022	6.32781	16.8584	17.0994	17.2944
ENSG00000117115	11.2579	1.27966	1.12904	1.21685	5.01488	15.2046	2.23924	1.1544
ENSG00000159339	1.795	0	2.27768	1.76518	3.52226	1.34641	1.07021	2.12964
ENSG00000179051	8.58598	25.0653	7.32136	3.94621	2.53966	8.01247	11.634	6.34643
ENSG00000074964	11.6612	6.4336	3.46951	5.22035	3.58569	4.18281	4.27677	3.97524
ENSG00000117154	14.0017	12.1988	34.5931	17.0185	47.9916	23.1554	56.6381	29.5166
ENSG00000169991	2.21846	0	0.650506	0.767242	0	0.77362	1.49799	0.684226
ENSG00000127481	5.46161	2.80642	3.53219	3.89342	4.73929	3.41959	3.52277	3.63653
ENSG00000127463	2.49998	4.51385	2.34399	2.74045	2.68743	2.01118	1.20678	2.45851
ENSG00000053372	7.45539	8.96685	7.50618	6.40506	8.50425	5.52384	3.6352	7.18812
ENSG00000053371	10.8802	18.3277	5.74777	6.94187	18.0061	4.54266	5.22147	6.09269
ENSG00000040487	6.67376	6.29334	5.55091	5.83643	9.18302	3.92158	4.27394	5.63338
ENSG00000077549	39.8323	86.2802	37.159	45.8637	65.4948	38.5825	33.2758	39.6734
ENSG00000158747	13.795	49.1334	23.6019	32.3829	28.4298	12.5302	9.28276	26.1383
ENSG00000162542	4.43966	0.729206	2.66857	2.81059	4.64344	1.55203	2.04428	2.70959
ENSG00000169914	6.33905	4.39194	8.57071	7.5442	10.2407	5.23423	5.15284	8.2742
ENSG00000162545	125.769	169.05	219.375	143.399	178.021	165.591	96.0101	197.429
ENSG00000090432	10.9897	13.0673	5.72163	8.66828	1.40108	6.85766	8.95171	6.57278
ENSG00000183114	6.60596	4.6793	3.67291	8.80375	3.99848	2.89223	2.46846	5.15498
ENSG00000158828	14.8305	21.1168	19.9621	16.9926	20.5341	12.2628	9.02566	19.1043
ENSG00000244038	11.5126	15.9584	9.44358	9.4858	15.2876	10.9187	14.1168	9.45578
ENSG00000117245	2.96445	6.8309	6.93062	2.59226	8.4532	3.47107	0.977971	5.67746
ENSG00000189410	3.30185	0	6.98715	4.75431	7.58369	4.99184	3.82935	6.34219
ENSG00000127483	21.7318	19.7387	21.3135	21.0897	19.2342	27.8342	23.1416	21.2489
ENSG00000075151	49.9299	31.5765	71.5948	68.3396	67.7522	70.0045	78.5821	70.6546
ENSG00000117298	11.5259	25.1887	5.47535	4.27451	4.50328	4.46625	3.73795	5.12848
ENSG00000142794	3.68707	0.744338	2.77421	2.7341	3.94873	2.39369	4.05313	2.76262
ENSG00000162551	2.31059	66.3068	2.49978	0.998922	4.03455	0.910867	7.04025	2.06625
ENSG00000076864	28.2482	19.5477	55.6724	31.4028	61.8877	37.9912	40.4952	48.662
ENSG00000090686	6.84196	4.34767	7.51659	8.92844	4.09073	8.7481	6.75978	7.92441
ENSG00000142798	0.600192	4.3608	0.257299	0.307587	0.0976499	0.32401	0.281994	0.271825
ENSG00000070831	35.1074	77.4548	51.0974	54.9367	34.1443	50.0156	37.599	52.2064
ENSG00000184677	2.19102	2.51251	1.93697	2.83053	4.05258	2.57982	3.20146	2.19508
ENSG00000133216	4.64149	1.89822	6.76217	6.78318	8.52956	8.12289	3.10012	6.76824
ENSG00000004487	11.781	12.584	11.6827	11.7412	8.27348	12.7611	10.4636	11.6996
ENSG00000169641	8.74317	7.67114	8.75283	9.90375	8.7126	5.49517	7.02946	9.08527
ENSG00000125944	6.63119	12.2037	6.95459	7.25679	7.1736	7.42535	9.05043	7.04188
ENSG00000125945	4.03745	4.11599	3.43967	3.20012	2.94106	2.21908	2.13393	3.37048
ENSG00000204219	2.57261	3.5135	1.33341	4.13759	1.19049	1.5149	2.58714	2.14341
ENSG00000088280	10.3724	0.686678	1.99115	2.45867	0.219384	1.74662	4.15163	2.12619
ENSG00000011007	6.03329	3.75355	4.07917	4.9131	3.89857	3.2507	6.94362	4.32006
ENSG00000057757	22.0061	39.3265	40.6863	38.2563	57.9101	29.64	22.0298	39.9844
ENSG00000011009	12.0773	25.0078	10.7661	11.5708	13.9361	5.68747	9.19322	10.9986
ENSG00000117308	5.21169	3.27561	6.22556	7.8519	2.92794	4.79258	4.35428	6.69534
ENSG00000117305	3.98102	6.61133	1.99023	2.39762	2.30937	4.85519	3.45544	2.1079
ENSG00000179163	3.4288	11.7997	4.68624	4.11936	6.44048	5.62001	3.17261	4.52249
ENSG00000001460	1.77035	1.95984	2.66765	1.24727	2.82972	2.86605	1.1953	2.25737
ENSG00000001461	2.62992	1.06728	4.434	4.28089	3.95541	7.56482	3.32949	4.38977
ENSG00000117602	1.06633	0	0.819922	3.16836	0.706845	4.44524	0.670046	1.49828
ENSG00000184454	1.60368	1.76178	0.942848	1.29493	2.06684	0.76341	0.469208	1.04455
ENSG00000133226	16.9076	19.8289	12.711	12.818	20.2621	17.2556	12.4443	12.7419
ENSG00000169504	13.2325	58.7987	2.23873	3.65213	2.31666	20.483	16.03	2.647
ENSG00000117614	7.45667	7.36873	8.07473	8.65131	9.33447	8.97706	5.91301	8.24128
ENSG00000187010	7.25491	0	3.30456	3.2012	2.8401	2.23599	3.05832	3.2747
ENSG00000183726	16.5388	37.2309	19.6346	15.9316	26.3938	16.3602	15.7578	18.565
ENSG00000188672	3.8339	0	2.55946	2.22227	6.18812	2.13661	1.66765	2.46206
ENSG00000204178	16.5047	19.7645	24.8874	27.8244	39.7324	21.2672	24.5665	25.7358
ENSG00000157978	1.67745	4.12317	0.515509	0.243407	0.781592	6.3829	0.9738	0.436911
ENSG00000117643	5.9281	3.20799	8.86876	7.92112	6.863	6.87557	4.45019	8.59503
ENSG00000127423	3.75018	2.35252	4.3717	4.24425	6.90907	2.68844	4.91524	4.33489
ENSG00000182749	8.80342	7.75449	9.80141	8.64159	16.0419	5.41611	8.7166	9.46639
ENSG00000117632	43.2692	52.5245	102.246	60.8274	105.303	87.0003	44.8528	90.2823
ENSG00000158006	4.73068	0	2.15983	2.3317	5.33581	3.35441	3.91256	2.20948
ENSG00000158008	8.46851	10.6692	17.8395	6.50714	22.7807	9.58187	8.42731	14.5661
ENSG00000175087	4.74279	1.22225	5.08683	6.6887	6.6797	4.81632	7.07773	5.54953
ENSG00000142684	5.77042	38.0973	7.27634	9.09909	5.1964	5.19957	5.09861	7.80285
ENSG00000142675	2.01744	5.87681	2.45838	2.89256	1.73358	1.4567	1.88465	2.5838
ENSG00000130695	2.69628	0	3.55499	3.16442	1.25702	5.09517	2.65368	3.44217
ENSG00000142669	25.3678	121.092	37.8492	27.5782	45.6348	34.4821	27.0366	34.8824
ENSG00000158062	4.10472	3.14276	3.93902	2.85038	6.747	1.70924	1.95107	3.62456
ENSG00000117682	5.30525	4.7184	7.34358	7.92141	6.06991	5.87961	5.56333	7.51049
ENSG00000198830	27.4282	88.6548	18.0678	30.278	34.5026	27.076	18.306	21.5947
ENSG00000117713	17.1122	11.1986	8.56357	10.2643	12.5085	12.3905	10.9743	9.05483
ENSG00000060642	2.19519	1.00805	1.28562	1.16766	2.49623	1.70385	0.713444	1.25155
ENSG00000204160	5.54954	11.0653	7.28038	7.98205	6.06621	5.67002	5.17846	7.48306
ENSG00000142751	3.83916	1.28091	3.15546	3.41049	4.89876	4.10466	2.91464	3.22912
ENSG00000198746	5.86504	0	4.36889	3.90409	2.67993	2.76491	3.04657	4.23463
ENSG00000090273	16.7322	39.8969	24.8664	22.7451	22.8359	20.0991	12.484	24.2536
ENSG00000253368	4.27816	10.0389	8.26253	13.1604	7.66416	5.61198	5.49673	9.67729
ENSG00000090020	3.96986	3.50291	5.87202	5.75265	6.38322	3.48695	2.34597	5.83754
ENSG00000142784	9.11284	9.10604	8.15427	8.16113	12.7586	7.57717	7.08329	8.15625
ENSG00000186501	12.5277	10.0715	11.2584	12.8824	17.6303	12.4024	8.14705	11.7275
ENSG00000142733	5.21584	5.82316	1.76427	1.94776	0.324267	0.915196	1.06889	1.81727
ENSG00000181773	2.94828	1.61193	3.23266	5.7116	2.36329	1.84678	1.20116	3.94871
ENSG00000158195	20.7778	29.6517	4.28157	3.6104	9.24235	12.4688	8.24882	4.0877
ENSG00000126705	13.4617	6.54483	11.9316	8.92103	17.5958	7.83458	8.76417	11.062
ENSG00000126709	33.8309	482.201	35.5288	58.8836	18.5386	19.4155	71.0342	42.2749
ENSG00000009780	8.49949	8.31793	11.168	12.2375	8.71156	10.7465	7.63248	11.4769
ENSG00000117758	13.4057	36.072	19.3238	21.0813	22.8208	20.5756	15.5996	19.8315
ENSG00000117751	6.06704	8.70198	6.89266	6.44416	7.30266	9.58278	4.43329	6.76311
ENSG00000130775	1.55766	1.66244	2.1601	0.745055	2.12593	4.2481	1.16811	1.75136
ENSG00000117748	8.52571	13.5435	9.68182	10.2346	9.30119	10.1871	9.73188	9.8415
ENSG00000158156	4.15301	1.77217	1.54525	2.10774	5.0582	4.40346	3.36122	1.70773
ENSG00000158161	12.7849	8.16142	12.5381	11.6632	16.1211	14.0569	16.3181	12.2854
ENSG00000169403	1.1079	0	1.31118	1.3767	1.85752	1.84983	1.37134	1.3301
ENSG00000126698	16.2397	46.7161	22.2981	19.6738	18.1473	20.1432	11.1526	21.5401
ENSG00000130770	45.1794	82.8286	86.5496	92.0146	60.059	67.9354	51.2291	88.1281
ENSG00000130766	3.90616	3.60975	3.00216	4.68586	0.732237	2.82248	3.34536	3.48851
ENSG00000204138	13.8119	8.06795	11.0954	15.5138	16.1047	18.3794	18.9349	12.3717
ENSG00000180198	8.80934	6.12519	9.12842	8.86505	5.85186	8.2451	5.55161	9.05234
ENSG00000180098	10.5989	6.26683	11.1316	12.0012	4.21527	12.5424	8.56723	11.3828
ENSG00000120656	10.2203	29.1926	9.99748	11.6427	3.27628	10.494	12.2535	10.4727
ENSG00000162419	3.785	6.88902	3.53753	3.30365	3.19901	3.19948	3.9326	3.46997
ENSG00000198492	10.2006	12.9914	12.2875	10.4469	8.13739	11.4706	14.6886	11.7558
ENSG00000116329	8.72412	5.28445	18.4735	26.0879	35.2282	13.5099	7.83693	20.6729
ENSG00000159023	7.37	4.27403	9.86784	9.63309	7.96464	6.17652	4.99994	9.80003
ENSG00000116350	27.5488	41.4873	20.708	24.7689	25.5735	24.9138	30.1827	21.881
ENSG00000116353	5.36932	0.389031	6.33948	5.54487	5.81534	7.27874	5.71707	6.10996
ENSG00000060656	2.41204	2.03493	4.20957	3.97867	4.2981	3.96707	4.70853	4.14287
ENSG00000162512	25.088	17.9957	10.5699	8.65597	6.80662	8.29943	53.7994	10.0171
ENSG00000134644	25.4824	35.0986	22.8714	24.5977	30.6291	23.6886	26.69	23.37
ENSG00000084628	3.84729	0	4.907	3.97877	6.5749	8.66889	3.2606	4.63888
ENSG00000060688	10.0472	9.12201	8.01555	10.0423	7.81862	10.3513	7.29349	8.60099
ENSG00000121766	29.8285	25.7522	33.3804	28.2577	31.4577	28.6896	23.0088	31.9007
ENSG00000121769	18.8399	31.5907	47.063	38.8952	43.2054	29.577	12.696	44.7037
ENSG00000162517	8.98326	33.9311	14.6913	10.4131	9.55055	12.5308	10.472	13.4555
ENSG00000084636	30.4126	4.5136	8.00685	4.31243	11.3948	19.4537	18.6669	6.9397
ENSG00000184007	0.859885	3.91742	1.2434	1.17654	2.33856	3.00029	1.63259	1.22409
ENSG00000121774	19.7677	49.852	20.6798	24.2809	24.5151	21.1895	22.8787	21.72
ENSG00000121775	7.14132	8.05209	10.3323	7.20585	10.3835	8.43048	5.81305	9.42918
ENSG00000025800	11.6229	10.316	12.7888	13.3638	16.4476	13.1162	9.82651	12.9549
ENSG00000084652	8.41872	9.43853	5.46921	5.16315	9.04482	4.09955	3.37407	5.3808
ENSG00000160050	5.55507	7.18708	3.41753	5.77379	0.637867	2.58538	5.61873	4.09815
ENSG00000160051	1.95224	0.665408	2.45961	2.94724	2.15485	1.14357	3.6481	2.60046
ENSG00000222046	3.82869	0	2.01648	1.82756	0	0.800622	1.52636	1.96191
ENSG00000160055	5.96095	6.42575	5.3049	3.55843	12.0872	4.03694	3.25122	4.80043
ENSG00000084623	13.2817	24.1432	15.2481	17.2051	10.9712	13.4821	10.2906	15.8134
ENSG00000116478	10.3157	22.9812	1.97533	6.48228	5.30281	5.37827	4.86263	3.27718
ENSG00000175130	62.2911	71.427	16.8009	53.9242	23.2133	244.795	192.635	27.5241
ENSG00000162526	4.82249	0	2.03773	3.44488	0	2.85102	3.67636	2.44419
ENSG00000160058	9.48869	15.0504	9.18627	12.065	11.4361	10.2613	7.00506	10.0178
ENSG00000254553	3.42695	0	2.72051	3.01007	1.30553	3.25065	6.48326	2.80415
ENSG00000160062	2.08953	1.63046	1.45266	1.38079	1.64489	1.26909	1.40873	1.4319
ENSG00000176261	26.1668	39.9862	28.0102	29.1898	21.6083	24.8919	23.4943	28.351
ENSG00000162521	8.51215	14.3127	8.29524	8.04307	3.88917	8.59769	7.9183	8.2224
ENSG00000162520	34.67	21.0568	42.663	45.0524	29.0176	34.101	42.8759	43.3532
ENSG00000162522	2.1697	0	2.95215	1.93822	5.45413	1.75637	2.29905	2.65927
ENSG00000134684	7.44295	3.51429	8.31817	9.25678	7.7382	6.02016	6.39314	8.58929
ENSG00000116497	5.64775	4.03894	2.89644	4.36173	0.954034	6.61605	5.21633	3.3197
ENSG00000160097	5.94489	5.01966	7.93559	13.823	15.8246	5.13563	5.92	9.6362
ENSG00000121905	19.3334	39.4702	69.2518	28.1539	39.1891	34.2693	16.9493	57.3805
ENSG00000121900	11.3404	4.44803	9.18267	6.75159	7.12304	7.61701	7.30066	8.48044
ENSG00000116514	40.7639	114.477	5.97136	5.88222	5.91568	5.44357	15.8595	5.94561
ENSG00000004455	6.10198	10.591	4.43246	5.813	7.20648	6.57072	7.3845	4.83124
ENSG00000116525	3.31689	0	1.05342	5.3494	2.24771	4.53557	11.5474	2.29433
ENSG00000160094	11.7144	9.97849	9.30572	11.9767	8.60847	9.40683	11.7269	10.0772
ENSG00000134686	14.262	25.1835	15.6855	19.9611	18.7584	24.4125	23.0476	16.9205
ENSG00000121904	3.82722	2.48745	7.83872	7.85163	6.99898	6.07879	16.8141	7.84245
ENSG00000116544	5.97401	0.86124	14.5576	10.3392	15.2637	7.76497	7.43021	13.3391
ENSG00000197056	3.17497	5.08096	2.27172	3.11857	1.88494	3.34201	5.21491	2.51634
ENSG00000116560	38.0141	30.4872	26.5272	29.4357	31.971	28.6537	43.0056	27.3674
ENSG00000146463	28.1848	46.2078	25.8973	28.4278	32.1314	24.6686	36.1652	26.6282
ENSG00000142687	15.9382	7.19648	12.5044	12.5729	8.99639	12.1671	14.0191	12.5242
ENSG00000020129	31.9888	33.428	63.4965	49.2142	57.0233	36.1974	23.1602	59.371
ENSG00000116819	9.14476	3.44155	9.90976	12.5997	10.6485	12.6838	6.98116	10.6868
ENSG00000126067	14.8282	29.4577	17.7567	18.2502	8.96346	17.1571	10.2951	17.8992
ENSG00000142686	10.3935	5.84522	20.2132	17.2926	10.0469	14.2191	10.11	19.3696
ENSG00000092853	0.817019	0.546332	1.31008	0.984256	1.2214	0.926094	0.775875	1.21596
ENSG00000116863	12.652	12.4332	9.89372	11.4252	2.92901	13.3381	14.208	10.3361
ENSG00000054116	12.5397	18.3683	14.1228	16.415	15.5365	16.3157	15.8571	14.7849
ENSG00000116871	13.9214	11.9635	14.5212	25.0514	13.4689	21.6044	9.52204	17.5629
ENSG00000054118	22.0783	30.7447	25.7501	26.7247	36.4839	26.2925	21.4345	26.0316
ENSG00000196182	4.20463	3.58018	7.09412	5.94505	6.54121	5.37397	3.73749	6.7622
ENSG00000181817	9.37156	4.66527	19.1463	18.0095	20.5438	13.1948	18.9009	18.8179
ENSG00000116885	6.88416	4.25258	7.0512	6.94598	2.56811	5.04227	2.17734	7.02081
ENSG00000116898	6.21955	2.13069	9.32086	10.1276	10.0455	6.76359	5.23868	9.5539
ENSG00000163873	2.77282	0.496327	4.17763	11.0097	6.21515	3.88909	10.8456	6.15109
ENSG00000163875	27.503	49.3216	33.3283	28.7869	39.2623	25.0815	19.8104	32.0165
ENSG00000163877	2.66231	1.30187	2.13052	1.55344	2.33351	1.64367	1.34008	1.96383
ENSG00000163879	2.33701	0	1.10345	1.23192	0	1.01523	2.00297	1.14056
ENSG00000134697	2.44551	4.92904	1.65552	1.63952	2.09303	2.16121	2.22399	1.6509
ENSG00000116922	2.26609	3.98214	3.62933	2.9282	2.68154	2.27484	1.21117	3.4268
ENSG00000134690	1.23793	0	1.4555	1.04125	4.25837	0.765857	0.213235	1.33584
ENSG00000183317	3.45192	2.38173	7.28353	5.6818	8.18197	5.02133	2.57945	6.82087
ENSG00000185090	3.04913	3.45238	5.45261	8.09991	3.90717	3.55078	4.67475	6.2173
ENSG00000196449	3.7176	43.7451	5.9824	6.84508	4.97004	5.69168	4.86112	6.23159
ENSG00000197982	40.4823	27.5493	25.296	35.4597	33.5628	66.1535	20.4981	28.2318
ENSG00000188786	2.10787	3.2529	2.00757	1.98338	2.52298	2.17875	2.86969	2.00059
ENSG00000204084	5.84166	4.05818	5.09211	5.49978	8.33665	5.05366	4.25819	5.20987
ENSG00000183431	7.77708	9.29462	6.73081	5.57971	10.2774	4.26172	5.32897	6.39831
ENSG00000183520	2.23376	8.47846	5.09634	4.13077	5.1113	3.8372	3.15201	4.81743
ENSG00000185668	4.00557	11.4932	4.22477	1.15434	2.61211	1.94116	1.27437	3.33786
ENSG00000116954	4.33612	9.26702	3.0236	3.43642	4.11527	3.53791	3.7589	3.14285
ENSG00000158315	18.4243	0	13.2284	16.169	3.00833	21.4507	12.9701	14.0778
ENSG00000174574	20.7389	23.3484	19.5934	15.6947	15.5417	25.1715	16.1039	18.4672
ENSG00000168653	150.44	378.353	190.845	181.269	211.488	149.546	134.865	188.079
ENSG00000127603	38.4495	16.522	10.8788	12.562	8.31686	13.4218	16.9648	11.365
ENSG00000183682	1.49295	2.02432	3.02818	1.09266	3.80434	3.52414	0	2.46909
ENSG00000090621	4.1623	5.82105	3.55052	3.61458	7.27736	4.24001	2.97566	3.56902
ENSG00000116983	10.1515	2.14048	17.8908	16.0036	21.1287	8.95685	5.82389	17.3457
ENSG00000084072	6.51762	5.46482	4.07284	5.56146	10.3355	3.89512	5.19254	4.50284
ENSG00000043514	11.0124	5.34059	11.7977	10.7156	20.1081	12.9979	14.4248	11.4851
ENSG00000168389	1.46732	112.184	1.26475	0.990179	3.51775	1.2342	1.97099	1.18544
ENSG00000131236	11.7369	54.8375	13.8289	9.63827	13.7047	16.4606	11.6287	12.6184
ENSG00000131238	15.9833	14.6542	15.1141	21.6216	14.5885	11.7599	18.9701	16.9939
ENSG00000117000	16.2767	17.9333	16.4915	16.9699	22.1581	17.4408	17.3903	16.6297
ENSG00000084073	9.61935	17.171	9.19624	7.76345	11.4556	8.93217	10.3187	8.78237
ENSG00000049089	11.9402	0	0.782892	1.04028	2.02885	21.7638	35.8534	0.857238
ENSG00000084070	16.2973	7.77707	26.182	19.9964	39.4919	21.0103	27.1677	24.3952
ENSG00000164002	1.91068	0	1.84828	1.69966	1.55014	1.25858	1.61451	1.80535
ENSG00000117010	6.68412	3.42645	3.26393	3.29946	2.69794	4.43417	6.683	3.27419
ENSG00000117016	9.71096	5.40731	19.6601	11.09	26.4024	10.3318	6.55333	17.1846
ENSG00000066136	14.1079	13.0002	9.91136	12.2895	9.26739	10.8266	8.31403	10.5983
ENSG00000117013	1.84686	5.78971	3.0098	5.21436	2.06357	2.06298	1.38591	3.6466
ENSG00000179862	8.11374	1.18278	7.94738	6.31815	3.26996	9.89449	2.84573	7.47677
ENSG00000171793	2.4608	1.18527	4.05322	4.74394	6.22998	4.08954	2.56159	4.25274
ENSG00000171790	2.12141	0	2.0741	2.63733	2.06035	2.8752	3.54544	2.2368
ENSG00000010803	35.0176	23.3934	33.064	45.4286	24.8108	31.0711	45.1188	36.6356
ENSG00000127124	9.83323	10.0351	13.7077	18.1042	14.4222	15.3319	8.22542	14.9777
ENSG00000198815	23.4503	18.0778	24.7216	25.1885	22.1367	31.9043	28.4317	24.8564
ENSG00000177181	2.65383	2.58403	5.21599	4.63392	3.85672	3.30195	3.0626	5.04785
ENSG00000066185	2.26175	0	1.93152	2.12898	3.06975	1.43068	0	1.98856
ENSG00000127125	7.57246	4.04745	5.45998	4.93614	8.27702	4.73388	2.84659	5.30867
ENSG00000186409	4.99046	4.54034	6.84393	4.94496	7.38241	4.68458	3.17598	6.2954
ENSG00000171960	7.73431	20.6769	8.56202	7.2963	9.59733	8.23547	11.5648	8.19641
ENSG00000065978	20.3254	77.1798	13.3367	30.9178	32.635	20.0681	40.0333	18.415
ENSG00000164008	8.18167	10.3891	6.54895	6.62567	5.30616	5.85518	6.02777	6.57111
ENSG00000164010	4.07936	9.92412	1.96144	1.72054	8.32932	2.91328	2.5986	1.89185
ENSG00000164011	3.72715	0	1.84701	2.58633	2.28651	4.1337	4.01859	2.06056
ENSG00000117394	7.71728	118.755	1.40502	1.87219	1.22203	2.35806	5.60726	1.53996
ENSG00000117395	3.25747	7.2192	5.86683	4.06895	2.98283	5.27859	4.13385	5.3475
ENSG00000066322	14.874	12.867	5.44223	4.64501	3.7962	37.7378	7.63823	5.21195
ENSG00000159479	7.35959	18.8685	7.64789	5.58879	3.46753	10.8865	5.3442	7.05311
ENSG00000198198	2.26941	1.46335	1.65494	1.62038	1.05553	1.52496	1.40814	1.64496
ENSG00000178922	7.97062	8.19327	4.03959	4.95239	6.39256	8.71258	8.29247	4.30326
ENSG00000142949	9.94144	0.458894	6.70926	3.19686	6.08723	6.78756	5.75714	5.69469
ENSG00000066135	8.91558	2.21074	9.28553	8.13786	13.7057	7.61653	8.57347	8.95402
ENSG00000126091	23.8464	14.6213	21.3831	28.3527	19.1293	21.3009	19.9135	23.3963
ENSG00000117408	9.5764	10.9756	7.74597	6.90545	11.7121	19.3679	5.4642	7.50318
ENSG00000132768	5.29864	9.55576	4.19798	4.53301	2.91402	4.62381	3.05864	4.29476
ENSG00000117410	38.6708	48.6453	47.597	47.4845	58.1378	43.7614	31.7441	47.5645
ENSG00000117411	9.59298	10.2848	10.2648	6.86434	11.8533	9.49788	8.39078	9.28254
ENSG00000159214	15.9899	3.08307	13.1993	9.21086	6.88588	8.1005	7.52802	12.0472
ENSG00000196517	2.56836	0	1.5457	1.49217	0.763961	6.57005	2.34561	1.53023
ENSG00000178028	9.58103	7.69288	8.73325	8.35871	12.1135	6.17139	6.45163	8.62506
ENSG00000117419	43.7531	22.2401	27.4801	25.0383	24.8708	28.0631	31.1561	26.7748
ENSG00000187147	15.6647	8.95112	8.36247	8.22495	4.76389	94.4478	5.42478	8.32275
ENSG00000126106	4.35358	1.33088	2.95877	3.7243	2.96808	2.15222	3.87851	3.1799
ENSG00000198520	25.7013	5.1591	8.63562	7.98995	13.9618	6.30301	4.89423	8.44912
ENSG00000142959	2.25424	0	2.35384	4.88909	5.31479	1.66953	0.357886	3.08616
ENSG00000173846	3.13103	17.0276	3.08944	4.79537	0.894849	2.03907	2.5739	3.5822
ENSG00000117425	7.33194	1.25164	8.50521	9.45659	5.53059	5.4464	4.29354	8.78002
ENSG00000070785	17.1901	12.6891	17.3143	19.011	19.8342	17.5759	21.259	17.8044
ENSG00000126107	2.70374	2.6121	2.54729	2.96462	1.53307	1.76655	2.01037	2.66783
ENSG00000126088	15.6914	11.1072	13.986	11.507	11.9454	9.57491	13.6054	13.27
ENSG00000162415	25.5497	32.645	16.6277	25.1611	19.5517	17.6477	31.6756	19.0926
ENSG00000132781	11.3349	6.31467	3.06083	5.83279	5.71615	6.85594	9.38031	3.86152
ENSG00000132773	2.95115	0	1.73626	2.15097	0	1.80592	0.723873	1.85605
ENSG00000070759	29.6006	3.06279	8.25706	5.54638	14.3104	36.1474	7.32939	7.47407
ENSG00000132763	1.6753	1.70092	1.76776	2.26869	1.22374	1.94002	1.82997	1.91245
ENSG00000117450	76.3487	198.094	43.0649	40.8334	46.5919	97.0439	56.6767	42.4203
ENSG00000117448	9.64084	4.95301	7.38527	6.56893	14.9015	8.81711	6.68014	7.14947
ENSG00000132780	14.3742	12.8058	7.35812	8.05439	12.242	18.2188	11.47	7.55924
ENSG00000159592	12.1019	13.6244	8.67543	9.23437	7.37637	10.6185	9.93577	8.83688
ENSG00000159596	6.78512	8.25289	6.74731	8.2417	9.73939	8.97439	9.42889	7.17897
ENSG00000197429	8.314	6.74421	4.74952	5.08374	3.34728	6.14506	4.74256	4.84606
ENSG00000086015	9.95237	4.29998	7.92818	15.3551	5.07147	8.65707	9.53167	10.0735
ENSG00000117461	1.13247	6.24213	1.19198	2.65348	0.209151	0.902962	1.13845	1.61414
ENSG00000085998	10.6424	6.91543	10.255	11.5526	15.1771	11.6871	10.4104	10.6298
ENSG00000171357	5.12273	0	6.07386	4.45088	6.74154	13.3735	6.00908	5.60506
ENSG00000085999	1.56711	0	1.88216	1.07802	0	2.13158	0.493097	1.64988
ENSG00000132128	5.75453	6.92187	6.47474	6.43378	9.54735	6.66385	5.39312	6.46291
ENSG00000173660	91.1215	122.246	175.641	177.214	202.082	97.4105	67.8984	176.095
ENSG00000117481	2.23604	3.28554	2.08717	2.46361	1.076	2.00951	2.01723	2.1959
ENSG00000117480	19.6463	22.0441	24.2597	20.3843	29.3725	30.0443	15.6362	23.1403
ENSG00000079277	10.4724	5.29423	9.21995	9.97842	13.1294	7.0527	5.85741	9.43903
ENSG00000123472	12.7051	9.70209	13.73	18.2144	12.6119	11.1869	10.6588	15.0253
ENSG00000142973	0.866245	3.16774	1.16461	1.34106	2.13134	1.07275	0.765163	1.21558
ENSG00000186377	4.96941	19.1302	16.1479	13.4846	12.978	7.53367	4.64756	15.3786
ENSG00000186160	2.18062	0	7.52517	6.55326	2.48103	1.93981	5.29879	7.24443
ENSG00000123473	0.624185	0	0.965849	0.865328	0.918693	0.678819	1.43824	0.936813
ENSG00000162368	13.7323	38.4674	17.4952	19.8517	15.1624	13.9279	15.595	18.1759
ENSG00000132122	35.036	20.3361	13.4015	13.967	19.9353	40.0736	84.2443	13.5649
ENSG00000186094	58.4633	21.8089	141.292	76.9784	114.945	78.4178	51.4192	122.715
ENSG00000162374	15.4664	8.36163	39.7312	27.4616	38.0673	21.4436	19.2566	36.187
ENSG00000185104	50.986	50.0359	52.7343	54.0858	58.6652	60.3976	68.5683	53.1247
ENSG00000123091	38.2745	39.7422	58.6827	56.7405	67.5043	40.0338	27.0565	58.1217
ENSG00000085831	0.784111	0	0.97996	1.39209	0.44942	0.601899	0.291136	1.09901
ENSG00000085832	30.6091	19.041	18.1509	14.6898	20.9358	32.2667	8.06672	17.1511
ENSG00000117859	11.8854	8.85378	7.33665	12.6468	8.3605	13.7043	9.69199	8.87051
ENSG00000169213	0.985035	1.56539	1.08076	7.47025	2.37599	1.49489	1.02317	2.92639
ENSG00000117862	7.87815	11.4813	7.26557	8.06356	9.61335	4.97693	4.56906	7.49607
ENSG00000134717	7.82929	11.6201	9.89588	9.78162	10.77	8.5702	9.61088	9.86288
ENSG00000157077	20.3727	19.914	24.551	30.639	20.1177	16.9393	24.6816	26.3095
ENSG00000154222	3.75551	2.47863	3.48093	3.78932	3.18696	2.87948	1.52761	3.57001
ENSG00000134748	3.56065	5.22559	2.99684	3.41272	1.44098	3.32087	2.88273	3.11697
ENSG00000134744	12.6103	8.55748	7.22592	12.052	6.6984	10.181	12.9125	8.61997
ENSG00000162378	12.0381	14.2503	17.3458	18.74	18.2276	12.5199	11.5633	17.7485
ENSG00000121310	20.2038	1.23554	3.81856	5.29638	5.88264	2.9852	7.38185	4.24544
ENSG00000116171	10.4725	21.6265	8.18133	10.781	6.58073	9.21068	9.11357	8.93225
ENSG00000157184	3.87727	0	1.01142	1.27404	1.82229	1.54999	2.40123	1.08728
ENSG00000162384	8.19076	6.55412	5.48992	8.30568	4.1804	10.3482	4.70982	6.30326
ENSG00000162385	14.4018	44.8768	17.4772	17.3997	18.4791	16.6662	18.6753	17.4548
ENSG00000157193	8.01443	17.8812	6.24462	19.1682	6.87961	5.60646	6.05874	9.97765
ENSG00000174332	6.13568	2.10256	16.1969	9.34573	9.26747	8.70733	5.55603	14.2179
ENSG00000058799	9.22224	9.99299	6.76916	5.62783	3.96886	6.79108	7.02713	6.43948
ENSG00000081870	10.158	13.3415	10.5941	11.7151	4.19887	8.05544	6.54788	10.9179
ENSG00000116212	4.55004	4.20608	3.59475	2.72131	8.54971	2.47266	3.98717	3.34245
ENSG00000116209	40.8639	83.2103	27.4568	26.5027	28.4772	54.7155	31.205	27.1812
ENSG00000116205	2.59265	5.56831	2.43606	2.30703	1.4304	2.28043	3.02526	2.39879
ENSG00000116221	8.009	8.88019	9.68036	9.35066	10.2671	10.7515	5.94056	9.58512
ENSG00000157216	20.0091	15.8438	36.2546	16.351	32.7389	27.4294	18.921	30.5054
ENSG00000162390	14.0573	1.83291	2.69756	1.58915	1.9475	1.58087	4.41206	2.37739
ENSG00000116133	18.8477	8.90184	25.7706	13.2157	28.1295	39.1357	14.2904	22.1441
ENSG00000162402	12.9152	10.5217	7.86098	10.1843	9.1553	10.7617	42.017	8.53207
ENSG00000162409	8.10264	12.3508	15.8305	17.4576	12.9556	11.8949	12.467	16.3005
ENSG00000173406	42.0725	24.3309	60.6884	141.625	71.9871	52.4158	134.404	84.0673
ENSG00000162601	8.2989	4.2067	12.2295	7.56761	9.31041	13.177	9.53494	10.8829
ENSG00000177606	39.212	134.863	12.3174	7.01348	14.2858	10.0604	20.9403	10.7853
ENSG00000172456	15.4862	9.25292	5.22205	7.19064	5.25341	6.93297	11.1023	5.79069
ENSG00000134709	3.7274	1.21839	10.5819	11.0975	10.1835	7.65573	3.50141	10.7308
ENSG00000162599	106.547	57.544	14.7551	15.0825	24.654	37.1211	78.8859	14.8497
ENSG00000162604	14.7125	25.0998	11.6896	13.7738	7.9168	11.6713	14.0145	12.2916
ENSG00000132849	11.274	7.49661	13.7351	15.1532	10.8057	9.52497	7.32105	14.1447
ENSG00000132854	0.572031	0	0.608473	0.747595	0	4.79493	1.09595	0.648659
ENSG00000162607	4.24351	1.4785	5.58406	6.90537	2.67812	6.57293	3.4873	5.96573
ENSG00000116641	29.5351	8.18107	7.96896	9.61927	8.61593	7.55262	8.75398	8.44566
ENSG00000125703	35.4452	18.2129	19.4004	17.0445	24.9511	91.3662	27.8032	18.7199
ENSG00000088035	5.00459	1.28556	4.36524	4.77364	5.37932	4.32005	7.03187	4.48321
ENSG00000142856	11.8796	11.7903	7.37826	7.80599	6.31397	9.22934	9.58036	7.50181
ENSG00000203965	8.14245	2.63872	11.9268	10.7763	10.445	8.80529	9.97906	11.5945
ENSG00000079739	17.0888	2.81335	5.72605	9.30947	10.5744	5.92668	11.9076	6.76114
ENSG00000185483	12.8405	8.09696	1.64534	9.67718	4.29183	4.60643	1.45059	3.96537
ENSG00000158966	44.7256	17.8347	5.40073	2.34214	1.81812	3.87775	9.89157	4.51724
ENSG00000162437	14.3809	16.4077	7.49174	7.35521	7.79112	4.36629	13.7312	7.4523
ENSG00000162434	20.732	46.1156	14.2341	18.7031	15.1355	13.3019	15.0129	15.525
ENSG00000162433	10.0393	6.19729	4.9932	3.22293	5.93585	3.60373	3.58327	4.48185
ENSG00000116675	26.0853	18.6192	43.9402	41.4979	33.4998	92.9132	29.8309	43.2347
ENSG00000116678	5.07857	18.4938	2.06665	2.14847	1.59912	2.32601	2.35532	2.09028
ENSG00000184588	77.5166	20.5178	34.1203	42.3322	41.9903	182.133	170.095	36.4923
ENSG00000118473	36.0294	74.888	31.1943	35.9493	27.4082	36.0819	48.7717	32.5678
ENSG00000152760	2.67076	0.492187	4.55411	6.8806	4.59819	2.4407	3.323	5.22612
ENSG00000152763	4.57547	7.78941	5.53605	4.86761	5.55167	4.42667	4.71549	5.34297
ENSG00000198160	7.24697	16.0034	7.87772	7.93944	5.1188	9.38852	11.2529	7.89555
ENSG00000116704	5.74064	1.62431	4.61414	5.7941	3.98838	5.01638	6.08392	4.95498
ENSG00000081985	4.45845	3.40639	8.50705	6.96942	6.58861	5.04737	2.23556	8.0629
ENSG00000142864	6.84678	17.7783	7.07349	7.38245	5.11669	7.79918	7.07247	7.16273
ENSG00000116717	15.1937	39.3395	4.99218	6.11737	4.71178	2.64045	6.8937	5.3172
ENSG00000172380	9.55498	7.78131	0.46021	3.859	0	2.9343	8.35579	1.44197
ENSG00000162595	5.85238	0	2.02727	7.30214	7.60791	1.5167	6.14949	3.55094
ENSG00000116729	47.4058	31.6845	7.05962	28.2333	9.18357	8.7366	15.7472	13.1757
ENSG00000033122	40.1694	12.5334	82.4747	67.9365	69.0835	63.5365	97.4065	78.2753
ENSG00000066557	13.952	16.797	17.1735	17.056	15.6069	14.4212	14.6907	17.1395
ENSG00000116754	33.2542	36.3967	42.6418	38.6907	44.0876	42.7366	43.3762	41.5005
ENSG00000118454	22.7232	23.8355	27.9484	27.6211	33.8846	30.7247	22.6183	27.8539
ENSG00000197568	12.9124	9.61228	5.91872	7.22574	1.31379	7.55183	3.63938	6.29626
ENSG00000116761	10.9732	0	5.49097	5.25462	5.01334	3.93176	6.12147	5.4227
ENSG00000050628	0.330738	1.54584	1.16768	0.586484	1.23535	0.830495	0.857279	0.999801
ENSG00000132485	32.1187	39.6447	37.0751	33.3374	27.6435	41.016	28.7267	35.9955
ENSG00000172260	55.8409	17.8931	150.877	90.8598	121.937	96.6263	88.8771	133.541
ENSG00000162620	0.631433	0.552317	0.742118	0.910183	1.05909	0.458076	0.463637	0.790664
ENSG00000116783	0.521595	6.09745	1.40728	0.70239	0.943345	1.33187	0.228845	1.20367
ENSG00000116791	1.85072	2.54818	2.26994	1.87787	0	1.51343	2.56368	2.15669
ENSG00000162623	6.43295	13.2686	7.0988	5.29058	3.73844	5.86485	9.19002	6.57649
ENSG00000137968	24.1901	11.1217	49.6247	81.6342	40.5337	32.6785	53.2855	58.8708
ENSG00000117054	15.8206	12.3528	15.4055	14.7716	17.0864	16.5587	11.3874	15.2224
ENSG00000137955	4.77383	8.69409	4.91503	5.28914	3.09561	5.85175	4.44569	5.0231
ENSG00000057468	2.95254	1.95273	6.67881	6.75277	7.80615	5.57153	3.38448	6.70018
ENSG00000154007	4.37072	6.30465	3.82214	4.1106	7.98316	5.29593	2.4044	3.90546
ENSG00000184005	17.2037	172.177	12.1213	11.2441	37.0966	47.1785	5.48481	11.8679
ENSG00000117069	44.8913	13.9073	117.683	73.4835	107.566	67.2417	34.6866	104.916
ENSG00000142892	8.79208	10.8528	11.9906	10.6457	7.90336	14.6894	10.0622	11.6021
ENSG00000154027	31.764	30.2108	77.6313	40.5372	63.8506	86.6838	33.648	66.9165
ENSG00000036549	16.1484	17.242	13.704	13.1144	15.5845	23.292	21.3656	13.5337
ENSG00000077254	17.2198	25.6469	24.9197	28.2104	28.9522	27.1431	20.8237	25.8702
ENSG00000180488	11.1142	9.72863	12.86	12.1156	11.9075	16.7227	12.3295	12.645
ENSG00000162614	2.74701	2.67989	3.46019	3.37567	1.96877	1.96866	2.80634	3.43578
ENSG00000162613	15.6136	13.594	12.4982	14.6111	14.3818	17.1531	18.6293	13.1085
ENSG00000137960	12.2878	5.18393	20.903	19.8634	13.3084	15.2488	7.06838	20.6027
ENSG00000122420	1.04958	0.32367	0.800485	3.6337	0.429035	0.876191	1.84322	1.61887
ENSG00000137941	23.6612	19.0523	33.9525	31.7766	23.4737	103.577	25.5075	33.324
ENSG00000142875	44.1278	57.6233	71.1936	77.1618	64.1263	73.1524	67.9677	72.9175
ENSG00000203943	2.27733	0	2.70249	2.77281	2.74839	3.0649	2.68313	2.72281
ENSG00000117133	15.4056	6.84953	12.7677	11.0002	7.04604	10.5186	16.0891	12.2571
ENSG00000174021	22.5969	148.612	3.93658	2.09199	26.6883	8.41715	11.3484	3.40376
ENSG00000117151	3.52903	5.74738	1.23051	0.964601	0.249001	1.70994	2.08508	1.1537
ENSG00000117155	12.9576	5.61956	20.439	13.0374	16.0555	12.0328	7.78921	18.301
ENSG00000162643	2.2037	2.79307	2.19827	2.06869	0.816251	0.800426	0.462424	2.16084
ENSG00000097096	1.80756	0	2.07533	1.33339	2.01473	1.18694	1.53137	1.86102
ENSG00000162642	24.2702	23.1342	24.1594	15.173	29.3053	21.096	14.127	21.5637
ENSG00000142867	2.96098	13.6667	4.81603	3.37774	4.65549	4.36682	3.71159	4.40057
ENSG00000153904	59.2535	11.2149	27.9752	13.3486	18.6767	17.0445	38.8418	23.7502
ENSG00000142871	15.6287	21.6482	2.76796	0.440381	4.54305	3.11355	0.87842	2.09563
ENSG00000117174	5.18489	6.11612	7.19003	5.50156	5.72423	8.8164	7.89759	6.70231
ENSG00000171502	5.05785	4.78047	16.3698	4.43583	13.4943	9.126	4.59226	12.9226
ENSG00000122417	9.44318	9.04774	14.8852	14.6719	13.5121	13.118	9.07344	14.8236
ENSG00000097033	11.1826	17.9346	8.02511	8.93599	8.22142	10.1805	8.49346	8.28823
ENSG00000183291	37.6976	70.238	36.5796	41.0248	26.2077	40.5967	50.3573	37.8636
ENSG00000267561	40.0404	5.63115	25.5422	27.8766	21.2388	20.7679	23.1726	26.2165
ENSG00000143013	28.1187	29.5606	76.2368	15.648	80.5605	36.6076	31.2488	58.7355
ENSG00000065243	24.3623	11.0031	18.7662	19.7463	31.5491	24.0821	22.2671	19.0493
ENSG00000137947	9.20672	22.3048	10.7288	11.5329	12.2328	10.6401	13.8038	10.9611
ENSG00000137944	17.7679	12.5503	13.6813	18.6137	11.1276	18.1423	12.2732	15.1061
ENSG00000162654	0.687114	7.32021	0.527693	1.02116	2.03236	1.01999	0.758857	0.670234
ENSG00000197147	16.1282	12.12	26.5939	33.4687	27.5054	26.3575	14.0276	28.5797
ENSG00000171492	3.3128	3.64766	3.59416	3.38368	6.83011	7.92105	4.19673	3.53337
ENSG00000162664	5.82249	6.79328	4.34894	4.85801	2.52852	6.12501	8.14141	4.49599
ENSG00000122482	18.9294	22.4498	12.4763	14.8347	12.1552	25.0078	18.3024	13.1575
ENSG00000162669	7.50892	5.04696	3.24564	6.98711	2.6281	5.0666	18.2446	4.32638
ENSG00000097046	4.81294	0.423946	7.54435	6.64341	5.02366	4.83757	9.10251	7.28411
ENSG00000069702	13.4287	12.5125	1.30684	4.66611	1.61214	1.50825	1.67564	2.27718
ENSG00000137948	2.62723	0	1.57753	1.57845	2.12073	0.95625	1.92694	1.5778
ENSG00000172031	7.4568	17.7778	21.9233	14.4525	19.3244	15.5478	8.00519	19.7653
ENSG00000189195	19.3876	1.51212	11.9136	20.7739	10.3325	17.8749	12.5227	14.4729
ENSG00000069712	19.854	14.7547	39.5157	47.6227	27.377	26.4806	19.0872	41.8574
ENSG00000174842	24.8684	17.2249	30.6402	35.0739	28.6404	26.004	31.7827	31.9209
ENSG00000122484	4.67859	5.81645	5.22836	5.24967	4.52146	4.58337	3.72482	5.23452
ENSG00000067208	19.1042	15.0086	21.7473	18.7479	18.7471	23.0001	20.2863	20.881
ENSG00000154511	46.8814	31.8569	43.8983	50.7851	31.4779	56.8683	59.953	45.8876
ENSG00000143033	18.041	23.7299	19.6087	16.7151	23.127	19.3637	19.1846	18.7729
ENSG00000117500	2.50356	8.39383	1.9873	2.28908	2.81153	3.58079	2.27393	2.07447
ENSG00000122483	4.85242	4.14031	2.95057	3.05121	2.65477	3.57618	4.52543	2.97964
ENSG00000117505	2.24461	3.53996	2.26731	2.43913	2.89574	2.48781	3.01836	2.31694
ENSG00000137942	14.28	21.2084	14.4895	28.8469	15.1404	10.6443	12.4913	18.6367
ENSG00000137936	17.0517	13.5476	3.74896	5.17045	2.7942	4.23595	2.9738	4.15956
ENSG00000067334	1.47199	2.02169	1.9383	1.66091	0.306661	1.3895	1.63469	1.85817
ENSG00000023909	6.91025	18.6752	8.01127	9.72673	4.0854	6.92199	5.61282	8.50679
ENSG00000198691	0.347725	1.899	0.412576	0.462381	0.393705	0.370597	0.142801	0.426962
ENSG00000137962	3.4695	59.2063	2.49429	3.03527	4.06746	1.37374	0.571409	2.65055
ENSG00000117528	13.3528	12.984	6.40944	9.02276	7.367	9.3447	12.2444	7.16431
ENSG00000117525	177.383	14.0455	1.09094	3.05176	5.50941	1.92294	12.2405	1.65733
ENSG00000143036	10.634	0	1.67562	2.62481	0	3.27617	1.02882	1.9498
ENSG00000117519	56.1396	107.861	9.68986	11.6272	1.98007	12.5086	34.9242	10.2495
ENSG00000172339	4.28818	0.849925	3.33795	3.24457	1.92657	2.96091	4.60266	3.31098
ENSG00000117569	15.279	10.8077	12.1078	11.5536	10.7574	24.2724	19.8007	11.9477
ENSG00000188641	23.7943	50.302	51.7513	11.4559	38.8718	131.461	20.1797	40.1118
ENSG00000162627	13.3026	3.77159	12.7433	13.2045	13.1843	10.2584	29.9904	12.8765
ENSG00000099260	0.605004	29.7528	1.20983	0.366473	0.438287	0.887112	0.495825	0.966224
ENSG00000162688	13.5337	5.0009	6.5624	10.2258	5.95658	6.01396	8.99599	7.62059
ENSG00000117620	4.93237	18.815	4.56288	5.84315	7.36567	7.21176	4.23317	4.93269
ENSG00000156876	1.76848	0	1.96322	2.99786	0.656161	1.76533	2.50016	2.26208
ENSG00000122435	12.7762	1.19015	7.06083	10.0019	8.08518	22.5706	16.6633	7.91036
ENSG00000122477	15.7608	1.01313	13.7158	69.1342	22.9127	20.2106	13.558	29.7236
ENSG00000137992	4.28324	5.73326	3.13362	3.30864	2.1538	3.41333	2.58682	3.18417
ENSG00000137996	12.4891	15.4432	11.9619	11.9605	5.64647	12.8173	15.0716	11.9615
ENSG00000079335	20.8995	13.8711	1.03206	0.734664	2.35904	1.61176	12.0044	0.946159
ENSG00000181656	1.21195	0	1.78177	0.981489	1.20832	0.617394	0.649116	1.55061
ENSG00000162694	11.7263	6.13327	15.4693	16.8246	13.6066	11.5071	11.1607	15.8608
ENSG00000162695	8.48408	6.22627	7.34803	6.2413	7.68849	8.59807	8.10954	7.02835
ENSG00000117543	7.54196	12.6102	4.80172	5.70589	6.99178	8.33939	9.98077	5.06289
ENSG00000118733	37.0493	27.3166	129.232	47.9708	81.1906	60.5055	34.3964	105.759
ENSG00000060718	15.4363	2.50298	18.2067	8.50984	18.9662	16.8608	66.83	15.4057
ENSG00000185946	25.2598	7.98132	18.0882	16.9048	12.1054	18.8464	14.6241	17.7464
ENSG00000240038	10.6666	4.69082	8.65968	8.1108	7.13218	8.53085	5.83037	8.50113
ENSG00000243480	2.8064	0	2.44318	1.25239	0	1.60741	0.999045	2.09921
ENSG00000198890	4.37678	7.08957	2.84101	4.12497	2.65266	3.13736	5.89711	3.21189
ENSG00000162631	9.02955	12.4959	18.6771	15.8805	11.5634	9.27418	50.4826	17.8693
ENSG00000134215	22.5169	2.03463	2.64198	8.41179	3.01821	2.21497	4.48663	4.30862
ENSG00000085491	3.38159	4.88194	3.43523	3.27241	3.85001	2.69241	2.70281	3.3882
ENSG00000162636	3.27856	8.44424	8.2301	5.52757	5.86536	4.10683	4.49485	7.44946
ENSG00000162639	1.62904	13.3838	5.6265	4.07194	12.7123	3.11922	2.55864	5.17746
ENSG00000134186	12.5316	17.5811	8.871	9.61599	13.0124	15.1695	8.62525	9.08619
ENSG00000116266	10.875	8.61877	6.83163	7.21302	11.3916	23.6663	13.449	6.9418
ENSG00000121957	11.5114	0.365008	3.44129	5.21552	1.7544	10.9318	24.0392	3.95378
ENSG00000085433	17.2873	10.8632	27.0745	20.2363	22.6522	18.4097	11.9206	25.0993
ENSG00000197780	26.9884	56.1815	30.9962	26.8896	18.6536	26.4039	20.5424	29.81
ENSG00000215717	6.05152	7.50319	5.73566	7.08922	1.46636	6.50397	6.06489	6.12664
ENSG00000179902	6.97848	13.1388	3.74153	2.09347	1.96617	2.12719	0.951008	3.26548
ENSG00000116299	2.89692	1.35461	7.21717	6.81558	6.10035	3.82733	2.48316	7.10117
ENSG00000031698	16.691	27.0482	21.1635	22.2972	14.08	18.0807	12.8117	21.4909
ENSG00000143126	4.37523	2.7082	6.77153	5.96833	7.26086	6.84723	4.57352	6.53952
ENSG00000134222	18.8451	3.92339	15.1196	4.90817	13.5196	40.0918	10.1246	12.17
ENSG00000221986	1.09873	0	2.53416	3.04594	0.9658	1.81307	1.3676	2.68199
ENSG00000134243	9.23077	27.0043	9.79006	8.02758	7.18698	24.101	9.43735	9.28096
ENSG00000143106	4.76407	10.4235	5.8422	5.60672	5.61034	5.2127	6.54355	5.77418
ENSG00000162650	3.69578	0	3.85055	3.69925	7.0737	2.43493	1.62266	3.80685
ENSG00000174151	3.88739	0	3.38751	2.78225	4.5636	2.89445	1.26511	3.21268
ENSG00000181754	4.54036	6.58248	5.9708	9.8604	4.6294	3.17848	3.82996	7.09432
ENSG00000156097	0.67155	1.89285	2.03843	1.85879	0	1.14736	1.07994	1.98654
ENSG00000065135	19.0807	26.3326	21.895	21.5803	27.6616	19.7498	19.8983	21.8041
ENSG00000116337	8.52558	2.23645	7.58522	10.292	10.8432	6.65519	8.06113	8.3671
ENSG00000168765	3.38227	9.56114	2.3031	2.15168	5.34936	2.0564	3.44588	2.25936
ENSG00000134202	9.21776	6.89422	5.46417	5.03253	7.66072	3.92737	6.79349	5.33949
ENSG00000168710	115.545	25.7035	19.4037	20.0998	21.953	18.4597	25.5346	19.6048
ENSG00000143093	6.02711	8.75951	5.05842	5.69724	6.16557	4.39402	4.444	5.24294
ENSG00000197106	13.8005	20.291	27.9198	29.6954	17.2243	14.0338	9.85294	28.4327
ENSG00000116396	3.34686	2.28002	4.75856	4.27821	4.64468	2.82285	2.52202	4.61981
ENSG00000162775	3.23379	7.9734	3.19846	2.71609	5.47059	2.79021	3.8736	3.05913
ENSG00000168679	3.75395	12.9464	4.81301	4.55333	4.24335	1.75529	3.53658	4.738
ENSG00000134248	23.983	104.973	30.1107	34.8457	41.213	32.5105	24.2906	31.4784
ENSG00000177301	16.1591	9.35982	15.4807	15.6682	17.8958	9.03468	6.94036	15.5348
ENSG00000143119	5.24752	1.64592	5.27942	1.51747	44.8817	3.72016	2.49991	4.19276
ENSG00000121931	7.9697	3.84654	7.05272	6.93819	6.71831	6.86407	4.37124	7.01964
ENSG00000156171	10.1932	6.36021	6.72076	11.494	21.881	10.3699	10.985	8.09952
ENSG00000134255	5.55071	7.34216	6.46828	7.71732	7.35091	8.19632	9.64892	6.82907
ENSG00000085465	4.41592	0	5.14768	4.94778	6.24904	4.18525	2.67542	5.08994
ENSG00000116455	4.84407	9.69991	3.69578	4.27633	0.390121	5.47249	3.80267	3.86347
ENSG00000116459	13.7745	22.359	12.847	15.4937	19.6769	13.8324	11.6057	13.6115
ENSG00000143110	3.68262	3.03488	2.26458	2.75642	2.76043	0.563037	0.608842	2.40665
ENSG00000116473	15.2228	40.606	16.5942	17.9385	17.9753	25.322	19.9744	16.9825
ENSG00000197852	3.40451	3.63872	5.54317	2.23509	4.85053	2.99324	5.84022	4.58762
ENSG00000064703	1.42179	0	2.26467	2.77727	4.04107	1.48022	3.10383	2.41274
ENSG00000171385	11.4149	0.811094	14.8601	15.5823	15.5425	8.32573	11.4906	15.0687
ENSG00000143079	4.76179	11.8504	6.62778	5.90434	10.183	6.53189	10.6193	6.41881
ENSG00000134245	1.4998	0.386997	1.51849	1.76942	1.76835	1.94461	3.23406	1.59097
ENSG00000007341	6.10299	7.47081	4.86796	6.05342	6.46572	5.86074	7.79945	5.21039
ENSG00000116489	38.0629	60.1757	25.6286	27.1764	34.5689	29.4529	26.6108	26.0757
ENSG00000155363	6.97151	8.88998	1.80597	1.60751	4.3796	1.14096	5.17386	1.74864
ENSG00000155380	3.81189	37.6778	2.38721	3.29214	1.93693	5.73387	4.40743	2.6486
ENSG00000198799	4.78563	1.04859	3.66913	4.2933	3.89057	5.5532	7.421	3.84942
ENSG00000081026	21.5305	25.8974	25.3586	18.6908	20.2057	16.1345	25.779	23.4326
ENSG00000116793	10.4708	10.8674	15.6103	17.3149	9.34962	10.7817	7.55288	16.1027
ENSG00000081019	8.69463	15.2106	9.61109	10.3257	5.52003	9.12974	9.09974	9.81751
ENSG00000134242	0.610902	0	1.6153	1.46201	1.40315	1.20447	1.36221	1.57102
ENSG00000134262	2.84584	0.799337	3.32462	3.28668	3.40934	2.87621	3.01909	3.31366
ENSG00000163349	5.21611	12.0524	5.83473	8.55513	5.34027	5.95953	5.08039	6.62053
ENSG00000134207	0.775859	0	0.967878	1.21815	4.73046	0.712814	1.62715	1.04017
ENSG00000197323	20.1693	12.8536	20.736	19.6368	24.6147	18.4778	21.8693	20.4185
ENSG00000116752	23.7787	60.5685	28.7575	25.793	19.4693	16.6384	13.637	27.9012
ENSG00000175984	1.16094	7.78151	0.810737	0.462071	0.233237	0.672376	1.23092	0.710023
ENSG00000213281	3.47839	8.99078	4.91486	3.68188	5.51648	3.0562	4.86732	4.55871
ENSG00000009307	20.2356	41.4926	26.6753	27.4004	24.0584	25.5979	16.382	26.8848
ENSG00000052723	5.48312	6.81431	4.85845	6.73587	4.24362	5.13852	3.15402	5.40075
ENSG00000134259	2.80281	40.1179	1.32546	17.5534	0	1.78247	21.1455	6.01297
ENSG00000163393	7.73289	0.288318	8.0207	6.27254	9.2842	23.1486	12.0556	7.51574
ENSG00000163399	25.215	55.3855	50.1066	49.3335	47.8972	32.8936	26.4708	49.8833
ENSG00000116815	5.07176	44.4245	3.54306	2.35983	13.1499	2.33653	0.697311	3.20128
ENSG00000143061	1.66072	5.26176	3.5074	5.89589	3.18384	2.2219	1.10249	4.19733
ENSG00000134247	4.23785	1.00462	3.71777	1.78809	5.88894	3.07087	6.22455	3.16037
ENSG00000116830	1.46839	1.49738	2.03498	1.80062	2.48907	1.65692	0.89777	1.96728
ENSG00000134253	3.05088	0	1.68672	0.977673	1.90595	1.27353	0.962406	1.48191
ENSG00000198162	14.8084	10.0651	22.932	26.6641	15.603	20.3774	22.1923	24.01
ENSG00000196505	3.24415	1.77096	2.7243	2.89093	2.28322	3.20824	2.98478	2.77243
ENSG00000065183	1.85736	1.75663	2.29719	2.48861	3.572	2.12359	1.78067	2.35248
ENSG00000155761	0.695187	1.09079	0.680316	0.48061	0.13548	0.327533	0.300441	0.62263
ENSG00000116874	5.93195	5.80246	3.8279	4.65383	2.88628	2.97355	9.93587	4.06648
ENSG00000143067	1.09199	0.959679	2.92508	1.32655	2.04435	2.20993	1.18006	2.46334
ENSG00000092621	10.6309	0.860502	0.701998	0.878386	2.91365	5.41967	5.43529	0.752948
ENSG00000203832	1.09716	2.18871	1.36391	1.00247	0.682745	0.585794	0.985214	1.25951
ENSG00000152022	6.49368	30.8675	2.80737	3.36582	0	3.78686	5.24987	2.96868
ENSG00000152042	7.74059	5.49585	5.6643	5.18074	3.98889	7.17175	6.83258	5.52462
ENSG00000122497	19.5583	4.36322	1.69643	2.75344	3.28421	1.90255	11.6336	2.00175
ENSG00000168614	3.99688	1.41861	3.09589	2.90215	3.34633	2.89259	4.32157	3.03993
ENSG00000023902	10.0176	4.43969	4.85731	9.27941	7.6523	4.35891	2.60725	6.13465
ENSG00000187145	90.5742	99.3072	90.8966	100.767	93.6955	76.2508	57.5518	93.7478
ENSG00000143374	4.62177	8.60108	5.2131	5.44511	6.27777	3.93476	3.45165	5.28012
ENSG00000143369	7.85296	10.1817	7.66583	10.4939	3.55272	6.15875	4.64178	8.48272
ENSG00000143384	9.63219	85.9543	4.22727	4.49954	10.6438	4.13487	6.29644	4.30592
ENSG00000143420	22.4938	27.5612	31.2256	24.6663	31.642	20.2021	17.121	29.3309
ENSG00000143457	8.21043	6.99182	6.04807	6.23628	1.99565	6.3043	4.13366	6.10243
ENSG00000163131	1.59481	3.98251	2.35915	2.4366	5.51402	2.49199	0.246755	2.38152
ENSG00000143387	3.34785	5.52161	2.78571	4.44827	9.73083	2.57569	13.4342	3.26595
ENSG00000143437	9.19327	17.8708	9.11543	10.0318	11.6447	11.4223	10.0526	9.38014
ENSG00000143379	5.44925	5.6002	4.42912	4.96876	10.2857	5.03413	6.12341	4.585
ENSG00000143418	4.19498	5.73508	2.13404	2.8555	1.58842	8.88361	3.21951	2.34244
ENSG00000143363	7.08841	9.66844	5.41075	6.14759	7.59987	3.72539	5.36961	5.62359
ENSG00000143443	46.1533	67.27	34.4373	32.8567	20.9645	35.1008	49.8969	33.9808
ENSG00000197622	19.8913	30.1798	19.4412	18.0096	20.6983	21.8513	15.504	19.0277
ENSG00000213190	15.6131	25.8451	47.2147	30.5737	43.8733	26.7729	26.062	42.4078
ENSG00000143458	3.5318	2.91896	2.72926	4.1276	1.98184	4.81838	3.57366	3.13318
ENSG00000143434	4.7404	6.27687	4.89703	9.5775	8.30618	3.07166	7.2128	6.249
ENSG00000163156	13.0682	7.50795	8.18134	8.15017	9.46298	12.1618	12.1808	8.17234
ENSG00000163155	2.68558	6.73849	3.68901	4.12589	6.09653	2.30864	3.46682	3.8152
ENSG00000163159	5.00835	11.0587	4.6515	4.9162	3.18004	3.47378	4.79659	4.72796
ENSG00000143398	15.9605	10.8395	14.2246	13.7992	19.2074	15.6285	11.7467	14.1017
ENSG00000159352	18.7299	43.2418	21.2719	21.6576	28.9632	21.654	17.9446	21.3833
ENSG00000143373	3.188	2.13654	1.47259	1.83986	2.51065	2.05643	1.85626	1.57868
ENSG00000143393	11.1735	8.63085	8.86036	10.0412	10.1255	9.79918	11.1269	9.20145
ENSG00000143390	2.3234	2.97296	1.22276	3.01038	2.20352	1.11534	2.12887	1.73912
ENSG00000159377	20.8786	35.711	20.6897	22.4603	22.2406	19.7296	20.2139	21.2011
ENSG00000143442	34.5931	22.5676	24.5378	24.0845	25.5811	37.2761	25.9243	24.4069
ENSG00000143375	0.87929	1.05081	0.350187	2.05056	0	0.740391	1.21032	0.841347
ENSG00000143367	1.68971	1.16687	2.48683	3.81428	1.25405	2.23444	3.24999	2.87027
ENSG00000143376	9.8082	7.03239	12.3873	16.7416	16.1309	13.9468	9.60021	13.6451
ENSG00000159409	10.7993	3.72319	20.9814	19.1798	24.8003	11.588	14.8908	20.461
ENSG00000178796	1.6937	4.97114	2.31593	1.80289	7.46994	1.60088	0.207931	2.16773
ENSG00000143436	11.1637	8.39661	10.7247	11.301	4.34262	12.0042	7.80458	10.8912
ENSG00000182134	1.63812	2.87897	2.02453	1.54491	1.10678	2.87751	2.64266	1.88599
ENSG00000159445	6.90123	2.57827	6.81712	9.27279	3.84089	9.81419	10.0897	7.52645
ENSG00000203782	2.34089	0	4.63918	2.43521	1.95559	2.52788	8.50744	4.00256
ENSG00000197956	66.7984	350.637	93.2115	49.8277	124.424	85.0837	65.5786	80.6799
ENSG00000189171	31.8887	53.7502	3.1616	1.55203	2.37727	10.0544	7.30952	2.69667
ENSG00000160678	40.4133	12.4518	1.36158	1.45543	14.8502	39.6743	8.42129	1.38869
ENSG00000160679	12.6631	11.4442	8.89841	9.92624	15.8102	12.8346	9.90654	9.1953
ENSG00000143553	17.6895	19.8831	11.2756	11.8979	6.19549	16.3316	16.1448	11.4554
ENSG00000143621	12.605	19.6944	11.0258	12.0875	13.9231	13.8968	23.0792	11.3325
ENSG00000198837	7.64517	4.9214	7.33239	8.52475	8.53043	5.91418	8.3097	7.67681
ENSG00000160741	7.03365	12.8613	5.47574	5.48561	13.6722	7.60341	4.54103	5.47859
ENSG00000143570	6.38507	15.46	2.02145	3.0686	6.60729	4.55394	6.73713	2.32392
ENSG00000143543	50.7069	130.915	47.7019	48.3553	51.2121	52.5897	49.8578	47.8907
ENSG00000143552	6.87376	0.840708	3.89436	5.23139	5.23792	5.15152	3.93051	4.28056
ENSG00000143549	6.52514	32.1793	13.5707	11.283	15.17	9.06664	5.07589	12.9099
ENSG00000143612	16.0573	47.3195	18.1024	19.4012	10.4808	18.2627	21.328	18.4776
ENSG00000143569	6.14201	7.8061	5.35086	4.91908	8.37315	5.75104	6.75105	5.22614
ENSG00000143575	18.6672	37.2633	16.4826	18.5135	26.2738	21.4826	17.1353	17.0693
ENSG00000143515	6.13365	1.48749	5.38491	6.93668	10.7191	3.2665	3.40358	5.83315
ENSG00000160712	3.60698	7.11597	1.33719	1.78034	4.55778	0.72737	1.24244	1.46519
ENSG00000160714	6.65186	12.7708	10.0734	9.26524	9.0509	6.88655	7.57711	9.83993
ENSG00000160716	2.26103	3.87891	4.49005	5.17908	3.29563	2.0531	2.22395	4.68908
ENSG00000160710	11.0706	23.1628	11.7035	13.9221	9.10754	9.00907	12.9239	12.3444
ENSG00000143603	10.0133	0.679279	2.13012	1.25729	1.41729	1.60182	1.1013	1.878
ENSG00000163344	22.7161	28.7399	17.0107	20.2032	20.8409	14.8145	20.2607	17.9328
ENSG00000163346	40.3878	10.7518	1.99833	1.93373	2.93747	2.53419	1.574	1.97967
ENSG00000163348	5.51061	17.9823	5.98739	4.4195	4.57355	5.49852	3.29254	5.5345
ENSG00000160688	5.64573	7.38816	5.91468	5.09075	3.00317	4.17642	4.27105	5.67669
ENSG00000160685	3.73246	0	0.767134	0.732668	2.99361	2.53102	1.32845	0.757179
ENSG00000143537	7.8076	30.3954	5.14416	6.4784	9.31575	7.70625	4.61183	5.52956
ENSG00000251246	8.23905	29.3131	19.3361	24.3845	20.7121	13.7926	4.53179	20.7943
ENSG00000169242	9.4617	28.1146	1.07324	0.901176	0	14.9661	3.07466	1.02354
ENSG00000169241	5.52605	4.48238	3.90976	4.87813	5.80571	3.46481	5.41878	4.18948
ENSG00000179085	48.2886	193.144	43.7184	57.77	45.0079	44.1158	48.9157	47.7773
ENSG00000163463	2.86556	3.44134	1.43038	2.38858	4.15356	1.41335	1.55264	1.70716
ENSG00000163462	4.84229	0	8.66262	7.96562	7.1689	5.91903	3.99093	8.46129
ENSG00000169231	6.80047	1.49465	8.08499	4.84905	13.1628	5.44761	4.0035	7.15028
ENSG00000173171	5.67052	8.33278	3.48099	4.21431	3.96186	3.13931	2.58301	3.69281
ENSG00000160752	28.8698	37.9073	20.6495	20.0426	29.3215	22.7878	19.427	20.4742
ENSG00000160753	8.06712	5.23922	13.5354	17.1345	17.5612	8.39469	8.76344	14.575
ENSG00000116539	20.8238	24.9339	19.8268	19.616	19.3355	21.2209	22.1858	19.7659
ENSG00000125459	4.21754	0.636168	3.42302	3.30138	3.76006	3.01708	2.41872	3.38788
ENSG00000163374	12.7913	5.37046	11.3752	12.725	11.6927	12.8627	10.7833	11.7651
ENSG00000132676	16.817	13.9024	16.1804	18.542	15.9821	18.7805	15.1605	16.8626
ENSG00000116580	5.67799	7.09313	4.69693	4.41979	5.24913	5.05147	3.99331	4.61688
ENSG00000132718	46.8878	35.6601	40.1286	42.0158	42.9843	38.9406	38.9215	40.6737
ENSG00000143622	5.76612	22.4972	2.21214	3.04388	0	3.02697	4.64344	2.45239
ENSG00000132680	9.46121	2.19165	8.82959	9.81238	13.9151	11.5186	10.1279	9.11347
ENSG00000116584	3.37017	3.98508	5.78252	3.86893	5.17237	9.44847	3.58152	5.22977
ENSG00000163479	5.64099	12.1409	4.68628	5.83513	4.98748	4.67902	6.76954	5.01813
ENSG00000160803	8.24509	14.366	7.72287	7.80357	7.11102	5.46427	4.85724	7.74618
ENSG00000116586	21.235	54.2173	22.7181	24.5078	30.4706	22.7986	16.6462	23.2351
ENSG00000160789	7.38206	32.6925	2.71451	4.06177	3.06825	4.91902	4.51245	3.10368
ENSG00000196189	7.85865	1.97927	3.57643	2.15411	5.25946	2.3052	1.6485	3.16559
ENSG00000160785	2.10406	0	2.77224	3.12541	5.42551	1.47537	1.85672	2.87425
ENSG00000160781	52.3545	49.574	3.66829	3.99136	16.3287	33.3692	5.92762	3.76161
ENSG00000198952	10.0211	8.17402	9.12839	9.04585	12.6327	8.4936	7.14763	9.10455
ENSG00000163472	5.09793	2.73901	1.78841	2.18676	0.523458	3.58421	3.45458	1.90347
ENSG00000163468	11.9154	27.2368	13.6103	16.7545	16.5859	12.8198	15.9638	14.5185
ENSG00000125462	60.2052	6.04285	6.37006	8.44059	8.56775	8.38007	40.5246	6.96814
ENSG00000116604	9.66112	22.3598	15.3901	10.0034	12.236	11.0465	8.40743	13.8341
ENSG00000163382	10.4942	8.22019	8.08461	10.1522	10.8183	13.7768	16.2911	8.68183
ENSG00000160818	2.01912	0	2.51285	2.13989	3.51255	2.05003	3.47287	2.40512
ENSG00000132702	14.9736	7.13441	6.72739	6.55375	9.56235	93.4041	14.3577	6.67723
ENSG00000132692	40.9152	10.3404	8.93238	11.5388	8.82516	27.1101	103.548	9.68525
ENSG00000143320	3.78532	0	8.76649	5.77437	16.0082	5.99626	4.52511	7.90221
ENSG00000143319	2.73834	2.53882	3.1292	2.81613	2.64365	2.80874	2.20273	3.03877
ENSG00000143303	8.41289	7.70928	4.27483	5.3917	11.7338	4.62339	4.7461	4.59745
ENSG00000143314	11.176	25.4484	9.48196	10.8035	6.32322	11.9146	11.6063	9.8637
ENSG00000143321	12.5685	15.3197	10.2856	11.2105	12.6359	11.0609	7.40666	10.5528
ENSG00000143294	9.16744	16.7287	10.1799	9.54774	10.7091	9.85924	8.64084	9.99732
ENSG00000132694	10.9639	4.41216	10.1319	12.6053	10.3417	8.91697	10.8781	10.8463
ENSG00000117036	1.66207	5.35447	1.85661	1.62544	0.710722	1.28614	2.00772	1.78983
ENSG00000183853	0.471234	10.999	0.277254	3.03485	0	0.376063	0.964446	1.0738
ENSG00000163565	4.20605	32.837	0.397864	0.54418	10.9815	2.40181	6.7694	0.440128
ENSG00000162706	29.4993	17.6143	48.5109	44.0537	41.4523	27.1665	28.2279	47.2234
ENSG00000158716	15.3736	109.278	12.066	4.78757	24.6331	5.79944	11.2893	9.9636
ENSG00000188004	4.63609	0	5.33654	5.52833	3.58301	3.60067	4.23703	5.39194
ENSG00000143315	5.15957	3.39484	2.59027	2.34718	1.97392	4.18029	3.77149	2.52005
ENSG00000177807	34.8483	0.288264	0.74743	0.831925	1.30879	12.4413	11.0408	0.771836
ENSG00000162728	8.72599	9.32408	21.4023	13.878	14.0629	13.4686	6.62409	19.2289
ENSG00000162729	42.0044	19.959	63.5568	55.2959	74.0576	70.4505	32.3702	61.1706
ENSG00000018625	121.877	283.756	1.96183	1.43842	3.55624	3.0697	21.1381	1.81064
ENSG00000143318	2.49679	0	3.31579	1.8933	3.00351	1.43552	0.733391	2.9049
ENSG00000162734	37.849	50.3886	39.4491	28.9936	28.2995	45.6571	24.1242	36.429
ENSG00000132716	9.59271	12.5905	7.63383	7.27244	8.214	8.20335	7.43413	7.52944
ENSG00000122218	16.6762	25.5329	18.8271	18.6288	15.6825	24.167	17.3166	18.7698
ENSG00000162736	11.4292	13.9127	5.4729	7.81951	9.41785	11.4664	8.46782	6.15073
ENSG00000162738	3.86541	0.92114	0.437222	1.63506	2.72345	0.839328	2.79288	0.783222
ENSG00000158773	3.24474	5.72992	3.43401	3.06213	4.87327	4.70929	6.77205	3.32659
ENSG00000162755	14.4471	1.77416	16.2677	14.7126	12.9843	9.82653	9.83034	15.8185
ENSG00000143256	92.1223	304.102	157.047	154.026	173.427	154.026	81.9976	156.174
ENSG00000158793	19.7003	5.48078	13.8949	12.6596	10.7879	16.1366	10.9714	13.5381
ENSG00000158796	5.59045	9.8396	4.94276	4.9244	2.38855	4.91926	4.75653	4.93746
ENSG00000143222	14.0932	60.6867	13.9055	11.7417	13.3708	10.6096	11.0237	13.2804
ENSG00000143258	3.18794	1.34709	2.16712	2.20825	0.477553	4.32354	3.22247	2.179
ENSG00000143224	7.82324	5.19144	5.65632	7.30015	7.09925	4.51087	5.75518	6.13115
ENSG00000158850	8.71433	3.30404	6.72834	8.46836	12.0524	4.18466	6.55041	7.23095
ENSG00000158864	24.9895	24.1447	25.774	26.1809	22.3986	24.3516	15.7961	25.8915
ENSG00000158882	5.33056	12.6637	4.86768	5.11567	4.67759	3.7774	3.36457	4.93931
ENSG00000248485	8.88152	12.4287	10.9391	60.029	8.81796	7.76199	18.6921	25.1189
ENSG00000158887	1.16572	0	1.67325	2.01508	0.745332	2.59072	0.772391	1.77199
ENSG00000143252	29.0771	34.6236	34.5921	44.4136	44.4366	32.2597	28.5201	37.4291
ENSG00000081721	8.07186	15.1491	8.94061	12.0364	8.97407	10.707	5.70825	9.83483
ENSG00000118217	11.255	14.7529	11.1781	10.4522	12.6415	14.2256	13.2268	10.9684
ENSG00000162745	1.31658	1.99535	1.55511	1.10948	7.77177	1.68415	0.313287	1.42639
ENSG00000198929	5.31494	5.78639	12.7981	11.0429	9.38536	12.1643	10.9736	12.2911
ENSG00000239887	0.741435	2.77791	1.06373	0.826453	0.78528	0.519318	2.12328	0.995188
ENSG00000198574	0.821102	1.05692	1.61281	0.588022	0.559408	2.35864	1.97034	1.3168
ENSG00000152332	6.75774	18.1896	9.68633	6.45226	9.63866	6.88644	7.12726	8.75215
ENSG00000117143	9.09052	10.1688	7.58545	7.15635	8.88793	7.99672	3.79979	7.4615
ENSG00000162733	5.06441	9.32617	0.878502	2.60636	1.01394	1.12954	0.789409	1.3776
ENSG00000132196	18.5877	9.42114	6.80034	8.08347	9.78462	15.5493	11.6736	7.17098
ENSG00000117152	36.6895	72.076	86.948	39.8162	87.4552	45.1794	24.8599	73.3338
ENSG00000143248	3.86242	331.746	1.16872	12.2072	2.63007	3.36498	1.54941	4.35722
ENSG00000143228	8.24807	0	2.77141	2.47702	2.6647	5.11258	2.58758	2.68638
ENSG00000185630	22.0286	16.8025	21.4386	22.7544	18.682	18.8407	22.0211	21.8186
ENSG00000143198	12.8861	35.5269	18.6423	21.6552	18.5427	19.9324	13.5155	19.5126
ENSG00000143149	9.93294	25.547	3.52891	5.86958	6.03561	5.15354	7.30242	4.20503
ENSG00000143183	30.0698	38.278	18.063	21.4288	15.7398	15.0142	28.8881	19.0352
ENSG00000143179	4.89745	5.15887	6.54402	6.35123	5.35578	5.45924	6.07463	6.48833
ENSG00000188859	4.4398	2.50104	8.38967	14.7146	1.58956	6.78957	9.49504	10.2167
ENSG00000143157	2.41266	5.49206	2.3852	3.04117	1.09555	3.61906	3.65589	2.57468
ENSG00000152382	4.58668	3.70305	4.80298	5.7832	3.0921	6.21335	3.50198	5.08612
ENSG00000143195	5.86071	0.605863	7.76723	3.17956	4.49184	5.88905	14.7238	6.44206
ENSG00000143194	2.79174	0	4.35416	1.6327	1.15788	3.39524	4.00843	3.56806
ENSG00000143190	18.6577	2.43842	12.0481	12.259	14.8827	13.2908	14.8639	12.109
ENSG00000198821	1.56402	1.20502	2.32633	2.53459	7.18484	1.34841	0.842287	2.38648
ENSG00000143162	4.27164	25.389	9.28558	9.67597	11.3919	10.6027	7.17829	9.39834
ENSG00000198771	1.33021	14.8351	1.49961	0.701891	11.4859	0.829801	0.614218	1.26919
ENSG00000197965	7.03985	21.2689	4.92642	5.27999	8.39501	7.15229	28.9218	5.02855
ENSG00000143199	1.37882	0.481544	1.79609	1.72725	0.704037	0.787652	1.28314	1.77621
ENSG00000143158	13.5792	22.1891	26.0714	22.2333	21.6624	15.5689	15.3101	24.9628
ENSG00000143164	27.2276	18.4713	45.5049	20.0726	43.8781	27.5769	28.0861	38.1586
ENSG00000143147	2.53198	1.64993	2.10754	2.68882	2.3424	1.36282	2.91904	2.27544
ENSG00000143155	28.9251	30.6292	47.8817	47.7202	43.594	34.3819	33.2763	47.8351
ENSG00000213064	1.97932	5.8255	0.637431	0.282711	3.08222	2.79436	1.91743	0.534968
ENSG00000143196	0.57213	0	2.29887	1.59265	2.6025	2.08577	1.37684	2.09488
ENSG00000143153	155.029	121.907	380.46	650.211	296.175	306.959	144.034	458.379
ENSG00000143156	26.0163	18.7359	34.9369	37.523	43.9612	27.8124	23.8872	35.6839
ENSG00000117475	11.3161	9.19967	7.98318	9.39705	13.3924	13.1748	10.895	8.39158
ENSG00000117479	6.81487	2.09221	4.51179	6.67044	4.25964	2.39803	7.06426	5.13532
ENSG00000198734	0.533461	0	1.10091	0.799836	0.63334	0.762625	0.448735	1.01394
ENSG00000000460	4.1683	0	4.32518	4.35733	7.10961	5.09337	4.52755	4.33447
ENSG00000000457	1.93765	3.83644	2.84038	2.21237	3.41143	2.66331	2.95348	2.65898
ENSG00000075945	28.0336	32.6853	48.6668	47.7256	40.1534	36.9003	30.9827	48.3949
ENSG00000120370	3.28899	6.99662	2.84555	2.75612	4.21661	2.42798	4.46851	2.81972
ENSG00000116132	13.6116	1.8868	1.97305	1.19517	1.16361	2.72598	31.7447	1.74836
ENSG00000117523	6.55797	11.8749	7.58532	8.19334	7.94127	8.6383	7.92776	7.76095
ENSG00000117533	5.74835	5.82952	8.59075	8.21077	5.76247	6.28375	7.27603	8.48099
ENSG00000010165	2.59475	3.24342	2.30598	2.283	1.97523	2.02092	2.37887	2.29934
ENSG00000197959	54.2731	34.4066	38.3598	63.5884	35.6891	105.737	93.9913	45.6472
ENSG00000135845	12.8928	13.0166	6.15465	8.28248	8.87318	14.1562	23.9317	6.76928
ENSG00000094975	10.4821	8.28715	5.35143	7.46375	7.81938	8.68045	11.4013	5.96158
ENSG00000117592	53.2458	53.3101	10.9285	11.7902	8.81148	12.5052	8.6697	11.1774
ENSG00000162753	2.86016	0	1.46674	2.13249	0	0.882275	1.54631	1.65905
ENSG00000076321	11.48	19.5127	8.37401	11.266	7.30669	10.0336	12.714	9.20938
ENSG00000117593	4.17862	2.14243	2.56646	3.94107	1.89401	2.18358	3.56135	2.96352
ENSG00000185278	1.78439	0	0.605818	0.814717	0.54648	1.29725	0.732033	0.666159
ENSG00000135870	8.36778	8.49476	9.12686	9.20168	11.9179	9.35292	7.78531	9.14847
ENSG00000152061	24.3954	25.8248	40.1871	35.4261	37.719	35.4896	36.7342	38.8119
ENSG00000116161	6.29155	11.7462	12.8427	11.453	19.8655	9.89317	11.2969	12.4413
ENSG00000120333	8.00327	11.4401	7.36253	9.71331	4.11483	9.56929	6.50921	8.04156
ENSG00000116147	11.6292	2.68091	16.114	11.5542	9.95856	22.7086	186.127	14.7969
ENSG00000143207	38.3297	54.895	49.8862	38.8268	42.7965	45.2328	39.7858	46.6916
ENSG00000116183	4.48782	0.410288	2.86629	2.88247	2.36118	3.09507	2.29769	2.87096
ENSG00000152092	27.3086	9.62062	23.4561	28.7102	23.2315	18.5044	35.7723	24.9738
ENSG00000120341	4.06696	0.400732	5.47263	2.5158	5.97187	3.37802	2.3713	4.61854
ENSG00000075391	25.1068	46.5944	57.4351	50.3243	59.5059	39.5089	31.7724	55.3811
ENSG00000116191	5.96803	4.95348	10.9855	13.9711	15.9445	7.40345	20.3589	11.8479
ENSG00000116194	9.50676	19.2638	15.7621	17.9573	11.1257	10.9635	27.7363	16.3962
ENSG00000116199	7.06252	8.28142	8.09393	9.29808	8.23249	6.39161	8.14761	8.44176
ENSG00000186283	4.68583	9.7054	2.82974	3.73417	3.20751	1.65807	2.94955	3.09099
ENSG00000143322	7.69982	7.91154	7.89523	6.98701	8.74337	8.0366	7.39642	7.63289
ENSG00000057252	4.23255	6.46631	2.07352	3.31001	5.67577	2.67725	3.89035	2.43069
ENSG00000162779	1.70487	0	1.35373	2.05843	0.908968	1.26116	1.16695	1.55729
ENSG00000162782	3.04574	4.57066	3.80965	2.94452	3.07248	1.88336	1.86484	3.55975
ENSG00000143340	1.55277	5.55564	2.50245	1.09458	1.27174	1.74047	1.46449	2.09578
ENSG00000169905	3.22761	3.16525	3.25022	3.40894	3.20803	3.04706	3.04554	3.29607
ENSG00000143337	3.2018	3.39849	2.08716	3.02295	2.93672	3.05459	3.4649	2.35747
ENSG00000135837	12.2188	6.09291	8.23687	9.67032	8.16646	10.9553	9.25791	8.65093
ENSG00000116260	4.35954	3.19666	4.4427	4.55997	4.50706	4.44506	5.52925	4.47658
ENSG00000135847	61.5848	58.822	72.7139	70.5882	67.9781	75.288	78.0233	72.0999
ENSG00000143324	14.5848	18.2393	13.989	13.8338	9.77686	11.8349	10.2218	13.9442
ENSG00000135835	2.27025	0.945461	1.50222	0.745535	2.18413	1.05315	0.961597	1.28365
ENSG00000135823	5.04768	0.243969	6.04871	4.60067	2.5997	6.78054	7.42961	5.63044
ENSG00000153029	1.43772	1.52456	0.545185	0.44031	1.24455	0.1916	0.198024	0.514891
ENSG00000162783	3.24355	3.37753	12.011	4.01121	15.4337	4.83792	4.29978	9.7002
ENSG00000198216	4.50085	2.9685	12.6175	8.33667	10.9748	7.22979	7.77123	11.381
ENSG00000135821	215.697	40.1923	4.193	10.5629	13.1878	38.1265	12.6168	6.03296
ENSG00000135828	1.55598	4.60531	0.783089	1.06715	3.09477	0.804686	2.39046	0.86514
ENSG00000143333	6.70957	7.44639	0.247505	12.7179	1.8891	2.83321	1.74504	3.84964
ENSG00000135824	1.47319	3.38473	0.970026	15.1409	5.5595	2.18423	1.29162	5.06334
ENSG00000135838	54.7339	1.54382	2.60627	4.49855	14.1502	5.68333	9.74657	3.15286
ENSG00000135829	17.2435	24.5185	11.9103	14.9431	15.6711	15.0055	16.9447	12.7863
ENSG00000135862	7.27338	18.5262	7.86834	6.99029	8.89371	5.18633	6.78589	7.61471
ENSG00000157064	13.7101	7.68966	31.0078	43.5334	35.4479	18.0078	25.3226	34.6259
ENSG00000116698	18.0623	21.0172	17.39	15.5157	20.0003	18.075	15.3835	16.8486
ENSG00000162704	6.63218	10.8511	10.8295	6.46273	14.2231	13.1189	6.89854	9.56811
ENSG00000143344	42.2023	29.3519	35.5755	29.1395	40.9392	33.0043	14.8706	33.7164
ENSG00000198860	11.2774	4.08548	9.40877	11.5497	14.0546	18.6636	12.8131	10.0272
ENSG00000116667	15.5604	2.83692	10.9903	12.8779	13.6278	6.80573	29.6206	11.5355
ENSG00000116406	9.33448	6.50878	8.28445	9.27026	6.84789	8.41923	7.19868	8.56921
ENSG00000135842	1.32982	2.44113	0.872736	0.960562	1.15468	0.920055	0.348582	0.898105
ENSG00000121481	5.6424	10.1401	8.84565	7.98189	9.86955	5.97111	9.56317	8.59615
ENSG00000121486	7.87723	2.74957	6.70006	6.35765	4.23619	7.56835	6.16048	6.60115
ENSG00000116668	11.6724	10.3604	7.26647	9.75393	3.25874	9.74804	14.6416	7.98498
ENSG00000116679	5.3775	27.9289	4.12215	7.08841	4.45613	8.16675	5.25401	4.97897
ENSG00000143341	0.408255	7.54313	0.291912	0.441405	1.05186	0.21236	0.476805	0.335094
ENSG00000047410	5.03463	10.2309	4.22859	4.65878	3.51337	5.7475	5.4987	4.35285
ENSG00000157181	12.8475	9.82335	13.3689	12.979	13.4017	16.372	15.3416	13.2563
ENSG00000116703	5.16323	8.92088	12.3737	9.99964	11.1223	12.4654	16.8558	11.6879
ENSG00000073756	1.15542	3.52336	1.74089	0.844341	3.02617	0.865032	0.222598	1.48192
ENSG00000116711	2.74902	16.1203	5.22609	2.55971	16.3509	3.66857	2.50689	4.45589
ENSG00000116741	3.0892	8.09528	7.07067	10.6889	4.58764	3.66379	6.15051	8.11583
ENSG00000116750	3.43711	2.5815	6.78672	6.20844	3.1424	5.78966	4.23395	6.61968
ENSG00000116747	7.46976	14.4289	6.3331	7.97337	10.3884	8.38089	11.0149	6.8069
ENSG00000023572	5.24482	14.0798	11.6568	9.16176	14.6516	10.7565	8.12812	10.9361
ENSG00000134371	17.1059	31.357	14.3075	15.6236	14.3495	17.228	15.5354	14.6876
ENSG00000162630	4.49927	1.36896	14.8037	16.642	10.8941	9.94319	9.89508	15.3347
ENSG00000162687	12.9502	52.4371	32.7469	37.1557	30.086	19.7525	48.6471	34.0204
ENSG00000177888	4.57984	6.78682	5.68518	5.62856	6.67519	5.20782	3.87817	5.66882
ENSG00000134376	27.7773	3.01381	2.79625	7.21865	3.26178	8.09392	20.1692	4.07368
ENSG00000213047	9.04237	4.64934	8.0999	12.3468	7.9813	5.78705	11.1159	9.32662
ENSG00000203724	8.3177	0	7.71724	4.8785	12.8941	3.49125	0	6.89726
ENSG00000151414	16.5279	31.5136	4.78734	7.2563	6.95131	13.8645	19.28	5.50051
ENSG00000162702	7.14515	7.60716	7.79243	10.2798	7.96143	11.8853	10.3297	8.51093
ENSG00000118197	3.2976	3.07874	2.30484	3.13128	0.916196	2.25166	6.01126	2.54356
ENSG00000118200	31.5439	22.2378	34.3276	35.0888	27.1075	33.0918	41.4823	34.5475
ENSG00000116852	3.65952	0.925879	3.18492	2.15743	2.7033	2.45221	2.48848	2.88813
ENSG00000116857	14.9864	13.459	14.1867	18.4793	15.5735	11.7876	15.3485	15.4266
ENSG00000118194	3.12934	4.01985	7.8582	1.38636	6.75712	2.5087	1.95437	5.98878
ENSG00000174307	10.2609	2.31016	11.137	14.833	13.6947	31.6702	9.47461	12.2046
ENSG00000159176	21.19	6.93026	1.1232	1.40805	1.16051	11.1275	2.83888	1.20548
ENSG00000134369	12.5184	5.1164	6.96492	10.4916	8.89522	11.2224	33.1101	7.98362
ENSG00000198700	6.24367	3.43162	5.91277	6.80596	5.63393	5.90509	6.05605	6.17077
ENSG00000198892	38.058	24.7799	26.2423	18.7292	18.1624	39.0893	33.8929	24.0721
ENSG00000163431	5.04015	0	0.671612	1.32162	1.59812	0.863495	3.74189	0.859368
ENSG00000134375	10.8329	21.4706	17.4386	16.3608	9.55015	17.658	8.95668	17.1272
ENSG00000176393	8.31869	2.02599	8.58572	8.71085	9.33002	6.05947	7.38056	8.62187
ENSG00000170075	63.8973	3.64714	0.790203	0.810636	1.61428	8.29586	42.7942	0.796105
ENSG00000143862	31.186	65.5497	38.6459	35.1531	32.3242	55.434	26.864	37.637
ENSG00000143851	9.35145	0	0.872063	0.774195	0.264928	2.15982	1.92197	0.843794
ENSG00000077152	9.42257	5.92745	21.6173	15.2637	10.9844	12.1994	11.2482	19.782
ENSG00000077157	11.8514	10.4451	12.1611	11.73	14.5298	19.8101	8.80197	12.0366
ENSG00000143858	2.912	2.29809	5.95158	4.51211	2.16284	4.96137	1.15877	5.53578
ENSG00000117139	17.973	18.5027	16.8222	17.9586	16.5977	12.5677	8.82024	17.1505
ENSG00000183155	5.31016	1.25579	8.78581	7.06735	14.0287	7.81714	6.41155	8.28943
ENSG00000117153	10.6733	14.0149	11.694	13.5573	10.9437	8.39195	5.82304	12.2322
ENSG00000159346	7.0265	13.9131	8.44057	9.30458	13.7206	9.53473	5.76212	8.69014
ENSG00000159348	7.9613	1.57132	4.57275	6.32732	2.92308	3.80288	5.82509	5.07957
ENSG00000163444	4.50028	4.97288	9.45867	7.95658	12.052	6.88101	5.34051	9.02478
ENSG00000143847	7.32057	3.5479	10.5576	8.05275	8.69534	6.46562	4.05855	9.83406
ENSG00000163485	11.3325	2.84662	12.5951	3.1619	10.4152	14.2333	14.4122	9.87025
ENSG00000133048	65.9865	0	3.50844	0.787472	1.84448	1.22838	0.785525	2.72247
ENSG00000159388	6.8264	87.1709	1.87038	1.86913	11.4344	2.197	6.14843	1.87002
ENSG00000058668	19.7979	8.52872	13.882	3.65692	10.5756	9.09373	25.3058	10.9284
ENSG00000058673	20.4636	13.2811	13.4468	13.5644	8.896	16.7965	11.5108	13.4808
ENSG00000182004	14.9566	18.744	16.6878	16.4873	19.7883	19.5863	16.4264	16.6299
ENSG00000143842	4.16874	9.42669	0.361706	1.50403	0.643393	2.37197	8.94603	0.691671
ENSG00000143845	1.68894	2.24167	1.40737	1.96576	0	0.748503	1.12593	1.56866
ENSG00000143850	21.7679	42.9252	23.0379	17.0286	21.0838	18.7742	15.819	21.3021
ENSG00000158615	7.02365	7.83575	2.46212	2.87141	8.10371	3.87611	3.5113	2.58035
ENSG00000133056	2.95839	2.67372	1.81311	3.1297	3.34723	7.15242	3.55482	2.19341
ENSG00000198625	18.5555	17.6354	11.3536	13.1998	11.2013	24.5028	22.7542	11.8869
ENSG00000170382	6.33645	2.28042	8.52881	8.39419	6.33733	6.03819	8.96279	8.48992
ENSG00000163531	4.2313	6.21943	7.19966	7.85456	6.705	10.5158	5.3432	7.38883
ENSG00000184144	4.94592	3.63517	4.04933	4.82312	3.23148	27.4659	3.96428	4.27284
ENSG00000174529	7.99384	1.09927	6.47683	4.26268	0	3.59659	1.6915	5.83726
ENSG00000117222	5.05255	3.4645	8.28161	6.01329	8.55894	6.81002	6.94197	7.6264
ENSG00000133059	7.43957	6.36862	6.88943	8.14287	8.92944	7.25575	8.19673	7.25149
ENSG00000133069	6.08651	7.98073	4.97209	6.58636	11.3503	12.2457	3.12175	5.43838
ENSG00000162873	0.56219	0	1.32137	4.26257	2.41543	1.44154	1.26612	2.17095
ENSG00000186007	8.26642	0	5.95865	8.553	9.56768	4.95361	8.8217	6.70804
ENSG00000117266	6.68093	3.97444	5.01435	2.36921	5.01603	48.9596	3.50354	4.25029
ENSG00000174514	4.87701	5.07298	13.4479	4.27521	15.9552	7.82005	4.46473	10.7983
ENSG00000158711	2.35732	4.69812	3.6679	1.70231	3.08066	4.01118	1.77034	3.10013
ENSG00000069275	42.4987	75.5038	55.8559	53.4249	65.4504	50.7583	36.3809	55.1537
ENSG00000133065	4.18617	0.773775	1.42463	1.89742	2.4981	1.71107	1.94349	1.5612
ENSG00000162877	2.77178	0	1.64118	1.4841	0	0.979838	2.92882	1.59581
ENSG00000163486	8.09306	28.7777	10.5716	16.9617	45.9984	13.641	13.8701	12.4174
ENSG00000123836	10.1854	1.258	3.43925	3.24535	2.29743	3.62149	1.62379	3.38324
ENSG00000180667	4.06075	0	2.99289	2.07038	3.71506	3.74144	2.01496	2.72642
ENSG00000196352	2.59494	11.954	2.66638	4.69148	2.3709	11.1795	1.50084	3.25134
ENSG00000197721	5.01159	8.65582	6.27348	8.6405	4.96963	6.86671	4.69568	6.95721
ENSG00000117335	10.5864	48.2458	8.65341	10.3693	7.58704	15.4641	13.9177	9.14906
ENSG00000203709	4.08562	3.04405	6.13062	5.54787	4.76795	3.54874	3.50739	5.96229
ENSG00000076356	7.20953	12.6248	8.53706	4.60731	5.34419	4.80916	5.08047	7.40193
ENSG00000008118	7.25049	4.70554	15.9722	12.1459	14.6176	9.15358	3.24041	14.867
ENSG00000196878	1.26753	0	1.93934	1.60518	0.856392	0.86655	1.60902	1.84281
ENSG00000117594	9.16731	0	8.66697	6.85361	9.03669	21.5825	4.93518	8.14317
ENSG00000117597	1.42466	2.46426	1.94117	1.92563	0.410908	1.60558	2.2155	1.93668
ENSG00000143469	24.0988	10.5931	42.9391	53.7834	40.9872	37.3367	50.3885	46.0715
ENSG00000082497	0.877124	3.21377	3.08836	1.18575	1.85747	1.65437	1.57049	2.53878
ENSG00000054392	8.31337	0.797288	8.15811	4.22808	6.70264	8.58385	7.07311	7.02291
ENSG00000143473	56.3873	31.2802	153.193	95.4262	138.751	91.0447	48.1919	136.507
ENSG00000117625	11.9151	6.86246	14.0154	13.8279	13.7594	17.7966	12.4531	13.9612
ENSG00000082512	1.60631	3.77415	2.10049	2.16683	1.68973	2.23889	0.908372	2.11965
ENSG00000170385	10.6263	62.6875	3.75167	2.03401	3.0543	1.98596	4.99919	3.25552
ENSG00000123684	10.6447	10.4776	11.058	14.143	7.95695	28.8049	10.0728	11.9491
ENSG00000143493	2.70516	3.54924	4.39286	5.24377	3.84134	8.0423	4.19409	4.63865
ENSG00000066027	18.8898	13.2015	7.69974	5.92062	7.73265	14.0106	10.4825	7.18583
ENSG00000065600	5.95731	0.523604	2.52906	3.16936	1.52086	15.34	17.0337	2.71401
ENSG00000117691	51.1721	99.4816	43.1805	49.8027	37.0146	123.691	56.8559	45.0934
ENSG00000162772	4.02613	19.6667	5.24559	6.73625	7.89983	8.23673	6.51889	5.67617
ENSG00000123685	1.56628	3.01781	4.12732	1.33886	7.54204	1.35535	1.85647	3.32186
ENSG00000117697	11.3451	18.6685	12.7753	14.5424	4.98932	17.4016	14.4676	13.2857
ENSG00000203705	8.82693	2.73782	8.13001	12.786	6.51364	15.3468	10.3857	9.47493
ENSG00000162769	6.34245	6.10853	6.02689	8.51713	5.20067	6.59586	7.94219	6.74621
ENSG00000143494	0.397974	0	0.739727	0.81615	1.25284	0.674205	0.670074	0.761802
ENSG00000174606	6.38525	5.00263	5.70561	5.15591	4.00007	6.55674	7.56312	5.54683
ENSG00000117707	1.88887	0.783323	0.475875	14.0422	2.05966	10.5944	5.14975	4.39456
ENSG00000143499	5.83945	12.4905	15.3426	10.0725	13.7056	10.7302	4.40711	13.8203
ENSG00000152104	3.01988	8.60186	3.52351	1.06758	3.50444	1.96042	2.73736	2.8141
ENSG00000082482	2.42948	6.99112	6.25863	10.6457	3.70237	4.58075	7.93495	7.52586
ENSG00000136636	15.1914	21.722	12.359	16.0643	5.80663	19.0582	19.5045	13.4293
ENSG00000042781	1.24912	0.668006	1.57447	1.42764	0.49888	1.08198	1.3859	1.53206
ENSG00000196482	41.9703	4.44043	26.4591	38.4229	26.6495	28.7737	37.8237	29.9149
ENSG00000092978	9.03255	6.06499	12.9524	8.11052	8.24204	9.94821	8.57431	11.5538
ENSG00000162814	3.04111	1.62659	1.6582	1.62648	0.587355	1.77826	0.947224	1.64904
ENSG00000067533	3.51536	1.03861	4.20296	3.82869	6.51524	4.66211	3.33531	4.09485
ENSG00000092969	29.9912	4.01732	2.27925	11.5102	3.25036	3.21255	3.19496	4.94566
ENSG00000143353	53.6839	42.107	23.8939	28.2959	18.095	39.2355	44.5484	25.1654
ENSG00000196660	18.9447	90.4694	4.26476	4.42588	3.74194	3.1693	3.85602	4.3113
ENSG00000136628	12.4998	5.04463	10.3473	18.1789	11.0515	13.553	9.58992	12.6094
ENSG00000162813	5.31098	3.38086	3.87485	5.40014	3.15258	4.46361	6.72753	4.31544
ENSG00000067704	6.27217	21.9351	5.76719	6.90069	2.60357	8.14265	6.18609	6.09461
ENSG00000118873	8.36177	10.5229	10.6984	11.7141	6.54349	10.1528	10.0685	10.9918
ENSG00000116141	20.2171	13.5048	32.6657	33.9875	26.7984	23.0965	29.7779	33.0475
ENSG00000162817	16.9945	38.7777	45.5153	9.94469	23.3891	19.2274	17.1386	35.2406
ENSG00000117791	20.2005	11.1562	12.2965	7.8031	13.1069	9.82934	7.22749	10.9986
ENSG00000186205	3.89344	5.51263	3.15073	4.00161	4.64895	2.05879	5.94651	3.39651
ENSG00000143507	1.87425	2.46957	0.504785	9.12834	2.74637	5.36763	5.6094	2.99574
ENSG00000143498	3.09625	10.0971	2.03235	3.04892	0.387066	4.56944	2.95848	2.32599
ENSG00000154305	5.65446	2.48746	5.60079	6.5973	3.99145	4.9876	5.5395	5.88864
ENSG00000186063	2.93622	0	2.75107	3.49546	7.33066	2.4637	3.90959	2.96609
ENSG00000162819	7.16433	20.636	5.69491	7.04045	12.3299	8.0145	6.82844	6.08358
ENSG00000197520	3.46338	8.17961	5.08159	5.36994	31.4341	4.18559	3.55186	5.16488
ENSG00000143502	5.93797	1.9724	18.1388	17.7331	14.5189	12.3815	19.7222	18.0216
ENSG00000162909	9.02412	7.49559	1.57575	2.61715	2.03703	1.51491	4.39949	1.87656
ENSG00000143514	17.2963	3.9001	0.84692	1.58386	2.41293	3.57723	3.80919	1.05979
ENSG00000143756	7.98624	7.66396	11.2565	10.3317	8.82987	10.7312	12.4849	10.9894
ENSG00000143753	11.7273	6.35322	10.2758	11.4698	7.83635	13.5043	14.208	10.6207
ENSG00000143748	7.39998	3.2924	8.30398	8.3505	8.93811	10.9415	6.63495	8.31742
ENSG00000143771	7.03081	7.55914	5.27248	5.79342	8.59724	5.2104	6.06768	5.42296
ENSG00000162923	10.8207	16.4788	10.8935	10.2676	13.3829	11.4375	12.3887	10.7127
ENSG00000143786	10.5061	3.99425	9.83797	7.63608	7.97779	7.80799	11.1686	9.20194
ENSG00000185842	2.10011	0.357575	4.33077	3.18236	4.78263	2.71236	2.13134	3.99905
ENSG00000143815	5.52455	11.2316	2.77661	4.34987	7.56193	6.2312	7.70009	3.23105
ENSG00000154380	11.6491	10.3296	8.37858	14.4605	10.412	11.2507	16.4004	10.1354
ENSG00000143742	48.9522	74.0552	46.1474	60.2355	68.3268	44.5945	41.8277	50.2168
ENSG00000143819	54.8466	47.2056	3.00355	3.86446	3.5943	6.51101	5.59981	3.25223
ENSG00000196187	1.85217	5.23723	0.152483	0.286473	0.151336	8.77955	0.674928	0.191186
ENSG00000255835	4.01377	0	2.64415	4.20208	5.77713	4.62972	4.17314	3.09417
ENSG00000143751	3.06209	5.429	2.30721	2.83859	3.57643	3.90253	1.73129	2.4607
ENSG00000163041	7.32616	10.138	5.5092	6.93817	7.68886	9.86966	6.21636	5.92196
ENSG00000182827	12.8821	12.8575	13.2451	13.8523	16.6561	13.6109	11.9501	13.4205
ENSG00000183814	2.63372	6.27544	3.40663	3.3861	0.680307	2.71542	4.69211	3.4007
ENSG00000143799	6.93395	10.2621	5.05172	5.03074	4.17865	7.68291	1.92682	5.04566
ENSG00000203685	2.57265	1.62994	4.68079	2.03693	4.68301	2.68963	2.48448	3.9171
ENSG00000143772	39.0131	8.46129	0.944065	1.69719	5.45784	10.0652	1.57882	1.16161
ENSG00000143801	2.20652	3.75064	3.1656	3.95208	7.20835	3.72848	2.16525	3.39278
ENSG00000163050	6.84987	5.8321	8.84526	7.84035	8.7361	6.85193	5.01282	8.55498
ENSG00000143776	35.1068	26.2809	32.527	36.7576	27.4481	40.6186	39.3627	33.7491
ENSG00000181450	3.49488	0.37855	1.42574	1.99888	2.40336	3.07037	2.84015	1.59129
ENSG00000143740	4.19251	8.89778	6.7932	5.64894	10.8276	3.68994	3.3185	6.46267
ENSG00000081692	4.26532	6.45898	3.8379	2.68568	5.30524	3.01186	2.27709	3.50508
ENSG00000143761	31.5347	70.4092	47.4874	41.2416	51.7997	36.892	33.124	45.6833
ENSG00000143793	11.4086	21.8732	12.3968	10.0849	19.2827	14.3102	10.0971	11.729
ENSG00000162910	34.4428	53.1076	37.8871	36.0166	46.0558	30.1929	23.9863	37.3468
ENSG00000143774	43.0738	96.7793	52.7162	35.9139	57.7118	44.3431	27.2074	47.8628
ENSG00000198835	4.04559	6.25906	1.89147	2.44507	0	16.4781	0.741167	2.05138
ENSG00000154358	0.335137	1.67679	0.48695	0.551116	0.928394	0.25812	0.396643	0.505485
ENSG00000154370	2.26478	1.70084	3.64197	2.27737	6.9936	2.77019	2.21233	3.2478
ENSG00000162931	1.45098	0	4.73756	1.34211	4.56318	4.63217	0.326699	3.75677
ENSG00000181218	10.0415	0	18.4976	28.4021	60.9187	14.597	8.21702	21.3586
ENSG00000168159	19.9622	34.6476	37.9519	35.2912	43.6632	27.7317	21.6016	37.1833
ENSG00000116574	7.67974	1.14784	0.77881	1.15174	0	14.9088	6.59479	0.886534
ENSG00000168118	17.802	11.0674	13.2583	15.3554	10.5211	17.3233	10.2546	13.8641
ENSG00000154429	11.6205	8.20775	19.5017	16.8301	16.2697	17.0545	10.2725	18.73
ENSG00000069248	11.4954	10.1347	12.4299	12.8409	9.5495	14.1477	11.9384	12.5487
ENSG00000135776	10.3862	11.2588	6.12325	8.31777	4.2349	6.01738	8.98957	6.75715
ENSG00000135801	3.5005	1.8772	2.39132	3.04887	4.24717	2.14796	4.52644	2.58125
ENSG00000135763	1.42795	1.35197	1.08997	1.25823	2.82643	1.53895	1.11953	1.13857
ENSG00000143641	15.2953	16.7948	9.00451	12.0223	12.5908	7.94335	14.0335	9.87622
ENSG00000177614	19.1676	4.58545	39.048	28.3854	29.2961	28.7111	15.7047	35.9681
ENSG00000135775	3.12955	0.710363	3.19876	2.75601	4.45575	3.337	5.33507	3.07087
ENSG00000135744	145.849	52.4279	1.28803	1.70772	0	3.30668	6.50733	1.40926
ENSG00000119280	17.5292	6.23418	1.42211	2.39336	4.56911	14.7337	2.62651	1.70266
ENSG00000143643	15.3471	13.0929	16.4215	20.368	13.0649	19.2171	12.8316	17.5615
ENSG00000173409	15.688	22.0936	14.6061	21.1693	21.5026	18.0334	12.4647	16.5019
ENSG00000119283	0.332877	0	0.318958	2.74897	0.452311	0.175021	1.49483	1.02088
ENSG00000143633	3.54558	4.67647	3.64298	4.55947	3.6933	3.64206	3.39256	3.90771
ENSG00000116906	13.2909	12.6722	8.72696	9.40101	10.4908	10.9821	14.9194	8.92166
ENSG00000116903	1.4511	0	2.19456	2.1914	2.06931	2.27869	1.38265	2.19365
ENSG00000010072	1.96176	0.258344	1.7582	1.68152	1.777	2.62142	2.11941	1.73605
ENSG00000135766	8.56772	13.5463	7.12483	9.20094	8.51687	6.71487	10.3302	7.72452
ENSG00000162946	2.99906	9.92393	0.990717	1.66959	8.45631	3.75713	25.2529	1.18681
ENSG00000116991	6.78233	25.5838	9.16488	10.7441	11.6933	6.32269	16.2289	9.62104
ENSG00000135778	1.94462	2.17981	1.90039	1.86711	0.906972	2.17649	2.11494	1.89077
ENSG00000135749	10.3417	7.74077	19.0967	16.7084	23.7295	13.6968	13.2092	18.4068
ENSG00000135750	16.3646	6.61889	51.4774	19.5698	51.3707	37.7157	27.0636	42.2607
ENSG00000183780	33.8906	16.8787	101.413	54.1735	63.059	66.957	88.6282	87.7675
ENSG00000168275	16.6044	11.1742	26.8219	19.3173	24.7871	17.8644	21.2193	24.6542
ENSG00000059588	20.7026	10.4612	35.4108	27.6225	24.508	22.8187	23.2503	33.1611
ENSG00000168264	19.1808	28.9076	10.8976	16.2231	17.3648	17.2846	16.9009	12.4359
ENSG00000173726	28.1529	44.5459	54.2658	43.3567	46.6929	40.1616	22.3599	51.1147
ENSG00000054267	18.7603	17.0493	18.8463	18.6816	22.9517	26.168	21.8363	18.7987
ENSG00000152904	19.6861	13.768	8.29214	8.93936	9.3864	9.12204	8.02056	8.47909
ENSG00000116957	14.6481	7.19675	14.3742	18.1676	9.95806	14.7212	11.3349	15.4699
ENSG00000162885	6.55448	5.58392	4.71775	7.21067	4.94984	4.3027	4.87135	5.43784
ENSG00000168243	3.54103	14.4479	2.93718	16.7262	3.15116	1.98068	7.7107	6.92021
ENSG00000143669	6.68024	4.73601	7.46133	7.53063	11.7431	7.22608	6.73793	7.48135
ENSG00000116962	4.7779	29.9121	0.636567	1.27218	0	0.772123	1.64973	0.820168
ENSG00000077585	28.542	0	11.6623	14.5305	17.9346	13.3419	31.0101	12.4908
ENSG00000186197	13.4689	6.4239	8.66409	9.78897	8.28795	7.70185	7.77944	8.98902
ENSG00000116977	2.89041	4.10436	4.31756	4.90539	2.85861	3.42556	3.09195	4.48736
ENSG00000119285	2.43323	2.80957	3.49518	3.2824	0.392822	2.88273	4.00953	3.43372
ENSG00000077522	5.89559	15.5023	9.62334	3.23007	11.6328	18.713	3.84932	7.77662
ENSG00000116984	6.53277	4.03215	5.77649	7.43775	3.28952	5.79522	8.11564	6.25635
ENSG00000198626	25.3624	9.69686	73.8399	37.1144	55.4786	43.5098	20.0945	63.2316
ENSG00000133019	22.8011	9.86879	68.8105	51.4598	62.8065	36.8106	22.3723	63.7987
ENSG00000155816	91.7404	14.8423	55.1154	38.716	44.3274	34.2352	32.7102	50.3784
ENSG00000180875	2.48217	1.16572	6.46463	7.80095	12.358	4.80301	2.12625	6.85063
ENSG00000182901	198.215	41.1525	434.913	340.508	345.46	256.354	283.865	407.643
ENSG00000091483	6.5315	15.0519	6.88469	9.65179	8.21005	7.73902	5.66418	7.68398
ENSG00000117009	1.57315	0	2.09078	7.43153	1.99721	2.52723	2.25916	3.63348
ENSG00000054277	9.13392	4.34019	23.0577	8.49136	18.4987	11.8202	8.44075	18.8502
ENSG00000162843	2.45141	0	1.85366	1.03462	1.84497	1.32437	1.31497	1.61707
ENSG00000180287	15.7947	2.51336	5.34723	39.7212	10.8593	19.4103	19.2563	15.2763
ENSG00000143702	12.2813	11.3128	13.3891	14.9823	15.1879	20.7074	16.6162	13.8493
ENSG00000054282	35.4942	41.7641	30.5231	30.0408	34.4138	41.9209	39.2095	30.3838
ENSG00000117020	99.5074	107.007	108.668	77.2156	93.3948	99.1738	101.155	99.5825
ENSG00000035687	2.79614	5.63206	4.89714	4.69919	7.3487	9.99546	3.16185	4.83996
ENSG00000179397	8.56503	1.72292	5.52403	6.00525	4.43202	9.67859	5.80924	5.66304
ENSG00000121644	6.11616	5.36419	4.43773	5.68403	6.92651	4.44818	9.1198	4.79773
ENSG00000203667	20.8627	15.7969	7.40598	12.56	12.2574	11.5566	11.5892	8.89474
ENSG00000153187	2.38002	3.93135	2.19226	2.08338	2.5871	3.13436	2.24547	2.16081
ENSG00000203666	7.94317	7.23083	5.55665	8.93137	5.04511	7.0227	10.4267	6.53146
ENSG00000162849	4.36801	2.46912	2.94094	16.4274	6.81455	6.07324	24.2971	6.83655
ENSG00000185420	92.4331	66.3832	113.854	125.593	108.337	87.1211	96.1519	117.245
ENSG00000162851	6.32007	4.65532	7.07484	7.28593	6.82514	5.23206	5.09994	7.13582
ENSG00000162852	8.73117	17.5042	13.3137	13.9097	7.71188	10.47	12.7063	13.4859
ENSG00000143653	12.8119	17.966	13.4738	12.4043	8.63578	24.2937	14.7798	13.1648
ENSG00000153207	10.0467	4.94045	9.90335	9.06651	12.3041	7.83243	10.591	9.66162
ENSG00000188295	3.61875	0	3.49995	4.51225	6.24583	1.95777	4.73186	3.79236
ENSG00000196418	4.56897	2.11913	4.40667	11.8354	13.2436	5.99507	5.88691	6.5525
ENSG00000162714	3.11843	1.6199	1.74674	2.2805	1.40117	1.28241	3.14063	1.90092
ENSG00000162711	0.68192	0	1.29514	0.791305	1.17994	1.62557	0.395174	1.14961
ENSG00000162722	1.53597	0	1.56348	1.44802	2.32177	1.41631	1.06276	1.53013
ENSG00000196071	21.4944	0	44.6594	34.4582	42.4084	36.6321	24.7092	41.7128
ENSG00000189181	2.79186	0	7.64688	0.687557	5.30763	0.813581	2.17562	5.63665
ENSG00000175137	4.11214	2.25552	5.94648	4.68175	4.04625	3.98858	5.26715	5.58116
ENSG00000171161	3.67221	5.57049	1.97824	3.74609	2.49598	3.50038	3.31731	2.48889
ENSG00000171163	25.1234	10.8346	21.8802	20.5252	19.739	19.4409	17.7756	21.4888
ENSG00000184731	0.566098	0	1.28108	0.288519	0.784571	0.71896	0.328547	0.994378
ENSG00000035115	7.08386	8.96454	6.17021	5.98522	3.75545	8.4898	5.24741	6.11677
ENSG00000143727	5.35125	11.0179	7.3492	6.28154	7.08821	5.89136	3.6087	7.0408
ENSG00000151353	2.57865	5.93308	2.74445	2.52145	2.19624	4.26041	2.56386	2.68004
ENSG00000172554	4.06306	0	6.01038	5.91788	8.97727	5.89013	4.69042	5.98366
ENSG00000115705	0.463664	0	0.773498	0.710827	1.14292	0.362786	0.680447	0.755395
ENSG00000130508	0.838364	1.35807	0.911966	1.14329	2.09654	1.31214	8.68485	0.978785
ENSG00000186487	16.0665	8.05951	40.9062	44.1688	34.8897	24.1507	23.875	41.8486
ENSG00000032389	7.18273	1.73739	7.771	7.37401	9.8294	6.96313	8.35558	7.65633
ENSG00000171853	10.7811	7.38127	8.4652	9.93903	8.78192	8.37674	9.67618	8.89092
ENSG00000182551	8.49682	13.6905	3.27056	4.77323	3.62956	4.56654	4.76711	3.70461
ENSG00000255767	17.3907	46.6643	29.9081	28.0094	67.8142	21.4285	26.1899	29.3597
ENSG00000118004	1.68299	4.23962	2.46364	1.59162	3.61881	1.38255	1.01021	2.21175
ENSG00000176887	0.433567	0	0.181301	3.15202	0.413079	0.877374	4.22182	1.03941
ENSG00000134326	1.58289	4.85986	1.24804	1.69557	0.630286	0.831789	0.771963	1.37732
ENSG00000134321	0.94074	18.4506	1.7809	1.88117	0	1.69305	3.30051	1.80986
ENSG00000151692	15.647	11.7933	27.8238	16.3442	33.367	40.6295	39.4706	24.5078
ENSG00000115738	123.77	37.408	44.8942	30.8613	43.4648	25.5809	28.4193	40.8407
ENSG00000134313	23.0697	15.8738	14.5546	20.9914	14.9466	26.036	22.5205	16.4139
ENSG00000143797	19.3826	10.592	15.0371	13.4309	15.2496	21.2485	16.58	14.5732
ENSG00000151693	22.0189	16.5584	9.13046	8.23825	8.71438	8.5149	6.42937	8.87274
ENSG00000119185	9.10227	18.5146	12.9898	10.1043	14.1084	10.2995	7.66314	12.1563
ENSG00000119203	3.52929	6.40137	4.7289	5.05103	1.74424	5.09044	5.80377	4.82195
ENSG00000134330	8.26908	8.16108	14.7176	10.2277	9.8609	10.8762	8.79295	13.4207
ENSG00000151694	14.7482	11.1709	22.5104	16.7514	23.677	18.6276	16.5001	20.8469
ENSG00000134308	34.7435	103.043	48.7404	44.0461	44.7206	65.6186	33.5095	47.3844
ENSG00000115750	9.4056	9.59943	12.6188	10.7445	12.9837	10.4025	9.56366	12.0774
ENSG00000134317	1.22009	0.690949	2.86903	1.5495	0.139929	2.41961	1.86461	2.48788
ENSG00000172059	0.724426	13.0396	1.12116	0.975445	1.64269	0.349986	0.41854	1.07907
ENSG00000205795	1.26064	0.535926	1.94248	1.6259	1.73754	1.16126	2.75334	1.85104
ENSG00000163009	1.11488	0	1.94234	1.56127	3.33668	3.2308	1.81054	1.83226
ENSG00000115756	9.20056	22.5056	16.5489	14.147	11.3236	11.5568	9.52435	15.8551
ENSG00000115758	3.71509	15.7313	4.20636	3.19722	2.85585	2.81644	4.52947	3.91487
ENSG00000115761	19.6511	27.3103	27.6647	22.6679	32.6003	27.1185	26.4479	26.2214
ENSG00000143882	2.18969	1.6646	3.10958	2.93156	5.19754	2.13848	2.62375	3.05816
ENSG00000143870	17.119	20.6104	13.9844	11.2076	8.27468	9.95098	15.6052	13.1823
ENSG00000162975	9.46432	3.08518	21.6667	15.3541	15.0919	11.9401	23.1884	19.8433
ENSG00000150873	1.23244	0	1.74715	0.905062	0.372461	0.676175	0.744228	1.50391
ENSG00000162976	8.10748	7.77471	5.34992	4.02829	6.92297	5.53044	7.61628	4.96816
ENSG00000134318	15.1045	33.0851	29.6337	19.7302	24.7381	18.6663	17.6326	26.773
ENSG00000169016	5.09904	7.80755	4.64247	5.32217	1.7626	6.58249	3.52535	4.8388
ENSG00000196208	4.49665	0	2.0447	5.39897	1.57264	3.55987	2.59583	3.01359
ENSG00000134324	18.9755	2.21857	7.23333	9.33684	9.03583	7.51729	8.86777	7.84094
ENSG00000071575	15.7832	35.9347	9.2054	5.17758	6.7201	4.5434	16.2068	8.04195
ENSG00000162981	4.53206	11.5504	11.4062	7.52052	8.1729	6.74559	11.8318	10.2838
ENSG00000151779	19.7402	13.2143	22.0532	20.3387	25.0608	20.934	21.7749	21.558
ENSG00000079785	15.8866	9.88586	20.0338	20.0143	24.2269	19.1921	18.3494	20.0281
ENSG00000134323	1.09427	0	1.98725	3.47921	6.23892	3.5633	5.55874	2.41821
ENSG00000197872	39.9708	15.8417	59.5732	47.6222	63.6682	30.1698	30.3452	56.1211
ENSG00000214842	0.580792	0.409716	1.80723	0.935438	0	1.20071	0.491652	1.55541
ENSG00000163032	86.611	113.699	256.226	127.675	200.186	122.152	83.8331	219.094
ENSG00000163029	5.73034	11.216	6.47228	5.93334	7.50499	9.14205	8.15102	6.3166
ENSG00000178295	2.2624	5.76909	1.68944	1.78603	0.719151	1.6053	1.65665	1.71734
ENSG00000170745	9.85615	15.9826	11.3411	29.7448	17.4355	13.2716	13.3364	16.6571
ENSG00000240857	10.9339	12.2658	10.2913	10.1498	2.37053	9.28392	7.54928	10.2504
ENSG00000183891	8.53469	9.35926	6.15682	8.17153	3.75936	11.1885	9.28881	6.73878
ENSG00000118965	5.99859	5.34319	4.13446	3.67595	4.09408	3.71401	6.13631	4.00202
ENSG00000068697	63.3099	240.849	18.09	18.3046	32.8788	18.9253	36.5994	18.152
ENSG00000055917	26.6535	37.0622	27.5646	33.2974	27.566	34.5166	37.304	29.2205
ENSG00000143878	137.826	229.67	33.9996	32.3886	28.6598	73.8151	35.0873	33.5342
ENSG00000118960	1.8273	0.938848	1.68411	1.41747	1.48733	1.81143	1.44165	1.60709
ENSG00000143869	0.633566	0	1.56555	0.553614	1.39925	0.788366	0.641025	1.27324
ENSG00000119771	5.49875	5.04902	13.1086	12.389	9.68854	8.51884	6.1555	12.9007
ENSG00000119778	12.2607	15.0553	6.03945	10.2978	14.1501	10.852	13.4995	7.2695
ENSG00000173960	6.97082	3.19904	4.094	7.44419	3.77525	6.67539	7.50841	5.06172
ENSG00000205639	1.13019	0	1.09595	1.65145	0.701483	1.46548	1.04272	1.2564
[truncated: 10,738 more rows]

## Sheet: VL sig_matrix
Gene_symbol	Astrocytes	Endothelia	Excitatory	Inhibitory	Microglia	Oligodendrocytes	OPCs	Neurons
[truncated: 12,759 more rows]

[truncated: 1 more sheets: SR sig_matrix]
